# Supplementary material for: Long Non-Coding RNA BST2/BISPR is Induced by IFN and Regulates the Expression of the Antiviral Factor Tetherin
Source: Front Immunol. 2015 Jan 9;5:655. doi: 10.3389/fimmu.2014.00655 (PMC4288319; doi:10.3389/fimmu.2014.00655)
Supplement: Supplementary file 1 [file Data_Sheet_1.ZIP]

Archive with 8 entries (8 files):
- Captions.docx
- Figure S1.jpg
- Figure S2.jpg
- Figure S3.jpg
- Figure S4.jpg
- Table S1.xlsx
- Table S2.xlsx
- Table S3.xlsx
