# Supplementary material for: Long Non-Coding RNA BST2/BISPR is Induced by IFN and Regulates the Expression of the Antiviral Factor Tetherin
Source: Front Immunol. 2015 Jan 9;5:655. doi: 10.3389/fimmu.2014.00655 (PMC4288319; doi:10.3389/fimmu.2014.00655)
Supplement: Supplementary file 1 [file Data_Sheet_1.ZIP › Table S1.xlsx]

## Sheet: Hoja1
ID	Date	Gender	Age	Sample	HCV
10239	2006-02-22	M	50	TX	1b
10274	2007-06-28	M	58	TX	1b
10387	2011-01-12	M	62	TX	1a
10235	2006-01-28	M	43	TX	4c/d
10346	2009-10-24	F	56	TX	1a
10286	2007-12-01	M	50	TX	2
10245	2006-05-02	M	69	TX	1b
10347	2009-11-25	M	52	TX	1b
10370	2010-05-18	M	49	TX	2a+HIV
10241	2006-04-23	F	65	TX	_
10197	2004-04-22	M	75	Hepa	_
10290	2008-03-27	F	50	Hepa	_
10211	2005-02-11	M	59	TX	1b
10159	2002-02-04	M	74	Hepa	1b
10295	2008-04-28	F	62	TX	1
10410	2011-06-28	F	64	TX	1b
10442	2012-06-16	M	43	TX	4
10449	2012-10-04	F	45	TX	3a
10467	2013-07-22	M	55	TX	_
10359	2010-02-24	F	80	Hepa	_
10451	2013-01-05	M	58	TX	1b
10452	2013-01-10	M	77	Hepa	_
10463	2013-05-21	M	69	TX	_
10454	2013-01-28	M	72	Hepa	1
