# Supplementary material for: Long Non-Coding RNA BST2/BISPR is Induced by IFN and Regulates the Expression of the Antiviral Factor Tetherin
Source: Front Immunol. 2015 Jan 9;5:655. doi: 10.3389/fimmu.2014.00655 (PMC4288319; doi:10.3389/fimmu.2014.00655)
Supplement: Supplementary file 1 [file Data_Sheet_1.ZIP › Table S2.xlsx]

## Sheet: Hoja1
	Forward (5' → 3')	Reverse (5' → 3')
GAPDH	CCAAGGTCATCCATGACAAC	TGTCATACCAGGAAATGAGC
GBP1	GCAATTCTCCAGACAGACCAG	CGTTCCACTTCAATCTCCTTTT
ISG15	AGTGTCCCAGAGTTCATTTTTG	GTCGCCCAGGCTGATCTC
BST2	CGTGCCAGCCTGTATTCAT	CCAGTCTCACCTGTTGCTCA
OAS	TTAAGAGGCAACTCCGATGG	AGCAGACTGCAAACTCACCA
MALAT1	AACTGGGGGTTGGTCTGG	AAATTCCAAAAGAGAACCACACA
VSV1	AGTTATCAAACGGCCCAGTG	CAACAAACTCGTTGGGAGGT
VSV2	CGATTTTCCGTGGAGTGATT	ATGGCATTGATTGGGTTCTC
lncISG15	GCCCTCATCAGATAGATAATTTGC	TAAAGCGATCCTCTCACCTCAGCC
lncBST2	CAGTGATGGAGTGTCGCAAT	CCTCAAGCTCCTCCACTTTC
lnc1A	GTCTTCCAGGAGTCGGGTTG	CGGACCTGACCCATTTACCT
lnc2A	TTGAGGTTGATCGGGGTTTA	GCTTAGCCCTAAACCTCAACAGTT
lnc3A	GGTAGCCAAATGCCTAGTCATC	TCTCATGGCTCTTCACCGTG
lnc4A	GCGGACTGCGGCAGCTTTAT	TCTTCATCTACTTCACTGTCAGCTTC
lnc5A	CATGTGATTTCTGCCCAGTG	TCATCCATTCATGTGCGTCA
lnc6A	GTCCGGGGCGGAGTGCCCTT	CTGCTAAGTAGGAAACCCCGA
lnc1B	ATTGGCCCGGGTCTTCCAGG	CACGCCCTCTTGTACTCTCTCTTC
lnc2B	TTGTTGATTTAACTGTTGAG	CATATCTGAACACACAATAGCT
lnc3B	TAGTGACGTTCATGAATGGATGAAC	CACCAGGGGCCTCCCACTTA
lnc6B	CGGAAAGGCGGCCGCCCCCT	GCTGCTCTGCTAAGTAGGAAACCCC
