# Supplementary material for: Long Non-Coding RNA BST2/BISPR is Induced by IFN and Regulates the Expression of the Antiviral Factor Tetherin
Source: Front Immunol. 2015 Jan 9;5:655. doi: 10.3389/fimmu.2014.00655 (PMC4288319; doi:10.3389/fimmu.2014.00655)
Supplement: Supplementary file 1 [file Data_Sheet_1.ZIP › Table S3.xlsx]

## Sheet: Cod Single
gene_id	gene_short_name	Huh7	IFN	log2_fold_change	p_value	Huh7_fpkm	IFN_fpkm
XLOC_186478	ADAM23	48.4033	0	-1.79769e+308	0.0498428	84.5416	24.5649
XLOC_295261	AFF1	4.84274	0	-1.79769e+308	0.0458207	4.84274	0
XLOC_412985	AGTPBP1	20.2164	0	-1.79769e+308	0.0428565	20.2164	0
XLOC_067659	AMBRA1	4.17428	0	-1.79769e+308	0.0461438	4.17428	0
XLOC_312845	ARL15	12.8205	0	-1.79769e+308	0.0448821	12.8205	0
XLOC_400127	ATAD2	2.89912	0	-1.79769e+308	0.0481993	2.89912	0
XLOC_129684	AVEN	5.19652	0	-1.79769e+308	0.0471456	5.19652	0
XLOC_184645	BCL2L12	16.3627	0	-1.79769e+308	0.0385075	16.3627	0
XLOC_422843	BCORL1	31.9217	0	-1.79769e+308	0.0256062	43.2008	8656.22
XLOC_160162	C17orf104	71.3254	0	-1.79769e+308	0.0455028	71.3254	0
XLOC_289430	C4orf19	3.55784	0	-1.79769e+308	0.0376776	3.55784	0
XLOC_372867	C7orf23	9.70795	0	-1.79769e+308	0.0489327	9.70795	0
XLOC_408377	C9orf131	18.3721	0	-1.79769e+308	0.043698	18.3721	0
XLOC_193427	CAMKMT	4.38871	0	-1.79769e+308	0.0380872	4.38871	0
XLOC_127924	CASC5	52.5752	0	-1.79769e+308	0.0374768	82.1566	53.1799
XLOC_422961	CASK	1.42375	0	-1.79769e+308	0.0489327	35.8331	9917.7
XLOC_328352	CCNJL	1231.64	0	-1.79769e+308	0.0240491	1231.64	0
XLOC_060818	CD59	1.35702	0	-1.79769e+308	0.0405448	12.5359	10.2634
XLOC_005599	CDC42	6.60931	0	-1.79769e+308	0.0481993	6.60931	0
XLOC_040099	CNST	22.1787	0	-1.79769e+308	0.0385075	22.1787	0
XLOC_060825	COMMD9	2.70558	0	-1.79769e+308	0.043698	7.65626	0.97503
XLOC_097867	CORO1C	7.13311	0	-1.79769e+308	0.0455028	7.13311	0
XLOC_088456	CSRNP2	5.5698	0	-1.79769e+308	0.0425844	5.5698	0
XLOC_243563	DGCR2	4.04948	0	-1.79769e+308	0.0468061	4.04948	0
XLOC_374214	DYNC1I1	9.27087	0	-1.79769e+308	0.0496941	9.27087	0
XLOC_130991	EHD4	6.32752	0	-1.79769e+308	0.0387218	6.32752	0
XLOC_422526	EHMT1	5.80122	0	-1.79769e+308	0.0493097	5.80122	0
XLOC_279602	ETV5	16.5745	0	-1.79769e+308	0.0425844	16.5745	0
XLOC_382796	EZH2	34.2426	0	-1.79769e+308	0.0455028	34.2426	0
XLOC_391306	FAM110B	5.48593	0	-1.79769e+308	0.0423163	5.48593	0
XLOC_189363	FAM49A	11.4358	0	-1.79769e+308	0.0396084	11.4358	0
XLOC_088583	FIGNL2	4.25246	0	-1.79769e+308	0.0496941	4.25246	0
XLOC_334357	HIVEP1	7.97213	0	-1.79769e+308	0.0284109	7.97213	0
XLOC_414944	HSD17B3	21.2804	0	-1.79769e+308	0.0464722	21.2804	0
XLOC_009402	IPP	4.34193	0	-1.79769e+308	0.0458207	4.34193	0
XLOC_193040	KCNG3	34.8803	0	-1.79769e+308	0.0365098	34.8803	0
XLOC_154172	KIF18B	1.39798	0	-1.79769e+308	0.0489327	33.8117	73.6138
XLOC_260711	LARS2	3.36366	0	-1.79769e+308	0.0370827	3.36366	0
XLOC_316665	LHFPL2	39.157	0	-1.79769e+308	0.0481993	39.157	0
XLOC_123490	LIN52	4.08314	0	-1.79769e+308	0.0461438	4.08314	0
XLOC_407443	LINGO2	42.2399	0	-1.79769e+308	0.0439871	42.2399	0
XLOC_341697	LMBRD1	18.4315	0	-1.79769e+308	0.0493097	18.4315	0
XLOC_016610	LMO4	83.0073	0	-1.79769e+308	0.0468061	83.0073	0
XLOC_358800	LMTK2	103.568	0	-1.79769e+308	0.0474909	107.889	2.33899
XLOC_016194	LPAR3	17.1755	0	-1.79769e+308	0.0431328	17.1755	0
XLOC_033345	LPGAT1	3.77175	0	-1.79769e+308	0.0481993	3.77175	0
XLOC_263566	MAGI1	11.2181	0	-1.79769e+308	0.0458207	11.2181	0
XLOC_321461	MAN2A1	24.6913	0	-1.79769e+308	0.0496941	24.6913	0
XLOC_007827	MAP7D1	7.19376	0	-1.79769e+308	0.0489327	7.19376	0
XLOC_247241	MKL1	3.83591	0	-1.79769e+308	0.0493097	3.83591	0
XLOC_358864	MLL5	12.9797	0	-1.79769e+308	0.0396084	72.8094	104.429
XLOC_070269	MRPL21	2.7061	0	-1.79769e+308	0.0431328	2.7061	0
XLOC_385936	MSRA	37.5918	0	-1.79769e+308	0.0417917	37.5918	0
XLOC_133499	MYO1E	19.0933	0	-1.79769e+308	0.0445791	19.0933	0
XLOC_258114	OSBPL10	15.3866	0	-1.79769e+308	0.0376776	15.3866	0
XLOC_079781	PAWR	41.4888	0	-1.79769e+308	0.0455028	41.4888	0
XLOC_325191	PKD2L2	16.443	0	-1.79769e+308	0.0420521	16.443	0
XLOC_366840	POU6F2	5.99393	0	-1.79769e+308	0.04519	5.99393	0
XLOC_067372	PRDM11	5.89507	0	-1.79769e+308	0.0420521	5.89507	0
XLOC_148559	PSKH1	8.40014	0	-1.79769e+308	0.0455028	8.40014	0
XLOC_157934	RAB11FIP4	12.4273	0	-1.79769e+308	0.0448821	12.4273	0
XLOC_271785	RAB7A	3.8829	0	-1.79769e+308	0.0359578	3.8829	0
XLOC_366892	RALA	3.64579	0	-1.79769e+308	0.038296	3.64579	0
XLOC_179466	RANBP3	10.2329	0	-1.79769e+308	0.0417917	10.2329	0
XLOC_334644	RANBP9	4.18271	0	-1.79769e+308	0.0445791	4.18271	0
XLOC_296428	RAP1GDS1	14.0429	0	-1.79769e+308	0.0496941	14.0429	0
XLOC_220572	RAPH1	5.16972	0	-1.79769e+308	0.043698	5.16972	0
XLOC_404196	RFX3	4.46335	0	-1.79769e+308	0.0489327	4.46335	0
XLOC_418214	RGS3	4.46525	0	-1.79769e+308	0.0471456	4.46525	0
XLOC_289844	RHOH	5.03063	0	-1.79769e+308	0.0396084	5.03063	0
XLOC_359175	RP9P	7.28746	0	-1.79769e+308	0.0468061	7.28746	0
XLOC_195097	RTN4	39.934	0	-1.79769e+308	0.0468061	39.934	0
XLOC_039427	SDCCAG8	1.5232	0	-1.79769e+308	0.0455028	1.5232	0
XLOC_283623	SH3TC1	6.62147	0	-1.79769e+308	0.0458207	6.62147	0
XLOC_164983	SLC39A11	3.92548	0	-1.79769e+308	0.0468061	3.92548	0
XLOC_416471	SLC44A1	9.62586	0	-1.79769e+308	0.0458207	9.62586	0
XLOC_186821	SLC4A5	15.5975	0	-1.79769e+308	0.0417917	150.308	7422.54
XLOC_062884	SPON1	7.15535	0	-1.79769e+308	0.0493097	7.15535	0
XLOC_193655	SRBD1	7.23029	0	-1.79769e+308	0.0368894	7.23029	0
XLOC_032354	SRGAP2	6.84122	0	-1.79769e+308	0.0448821	6.84122	0
XLOC_339218	SUPT3H	9.29857	0	-1.79769e+308	0.038296	9.29857	0
XLOC_081326	TAPBPL	12.3931	0	-1.79769e+308	0.0493097	12.3931	0
XLOC_005836	TCEA3	18.7486	0	-1.79769e+308	0.0478421	18.7486	0
XLOC_337688	TEAD3	6.33296	0	-1.79769e+308	0.0354256	6.33296	0
XLOC_205419	TSN	19.1463	0	-1.79769e+308	0.0496941	19.1463	0
XLOC_370202	TYW1	5.92595	0	-1.79769e+308	0.0340951	5.92595	0
XLOC_165589	UBE2O	6.75164	0	-1.79769e+308	0.0496941	6.75164	0
XLOC_105792	WDFY2	7.03402	0	-1.79769e+308	0.0471456	7.03402	0
XLOC_358300	WDR27	4.38802	0	-1.79769e+308	0.0471456	4.38802	0
XLOC_427889	YIPF6	18.8694	0	-1.79769e+308	0.0372785	18.8694	0
XLOC_273768	ZBTB38	2.78314	0	-1.79769e+308	0.0478421	2.78314	0
XLOC_401655	ZFAT	6.57639	0	-1.79769e+308	0.0478421	6.57639	0
XLOC_344241	ZNF292	12.8371	0	-1.79769e+308	0.0428565	12.8371	0
XLOC_418301	ZNF618	4.71244	0	-1.79769e+308	0.0481993	4.71244	0
XLOC_149931	ZNRF1	12.8214	0	-1.79769e+308	0.0496941	12.8214	0
XLOC_384834	KIAA0196	6.29218	0	-1.79769e+308	0.0496941	27.4047	25.5565
XLOC_418069	KIAA1958	55.1883	0	-1.79769e+308	0.0445791	55.1883	0
XLOC_403260	KIAA2026	4.93831	0	-1.79769e+308	0.0417917	14.8235	13.4554
XLOC_060350	BEST1	42189.7	0.405941	-16.6653	0	42197.2	5.57112
XLOC_248995	CYB561D2	38355.5	0.43844	-16.4167	1.58e-10	38357.8	1.80346
XLOC_187151	FONG	42191.1	0.936036	-15.46	5.23e-08	42191.1	0.936036
XLOC_114617	FOXN3	80549.8	11.187	-12.8138	8.4e-10	80549.8	11.187
XLOC_128479	PEX11A	65205.7	9.33636	-12.7699	0.000154827	65205.7	9.33636
XLOC_358772	STEAP2	46035.8	16.0974	-11.4817	0.00037769	46035.8	16.0974
XLOC_281638	THAP6	107418	50.9273	-11.0425	3.23e-05	107418	50.9273
XLOC_186577	AGAP1	325.475	0.500441	-9.34513	0.00651284	337.61	7.62254
XLOC_384676	NSMAF	64.6715	0.302368	-7.74068	0.0265494	72.3572	10.2255
XLOC_154399	ARHGDIA	1.20501	0.00590903	-7.67191	0.00428918	8.47643	2.86579
XLOC_012136	NFIA	13.7368	0.0709482	-7.59706	0.00325417	13.7368	0.0709482
XLOC_431901	GPC3	29.054	0.156523	-7.53622	0.00351612	29.054	0.156523
XLOC_337591	ANKS1A	5.84021	0.0336263	-7.44028	0.00401181	5.84021	0.0336263
XLOC_306054	RNF44	1.52204	0.00906322	-7.39176	0.00635541	9.20087	0.847464
XLOC_051817	ZMIZ1	10.2031	0.0626412	-7.34768	0.00453314	10.2031	0.0626412
XLOC_000292	MMACHC	9.48057	0.0587603	-7.33399	0.00471062	37.7177	9.02484
XLOC_249218	MRAS	3.63797	0.0229743	-7.30697	0.0144941	3.63797	0.0229743
XLOC_428295	PHKA1	12.1893	0.0782613	-7.28311	0.0062043	12.1893	0.0782613
XLOC_149519	ZFHX3	4.31476	0.0302013	-7.15853	0.00579207	4.31476	0.0302013
XLOC_139593	ZNF710	4.81299	0.0344742	-7.12527	0.00604424	4.81299	0.0344742
XLOC_106607	PCDH17	7.30302	0.053515	-7.09241	0.00630404	7.30302	0.053515
XLOC_001910	PIK3C2B	2.66869	0.0197466	-7.07838	0.00647306	33.2086	53.8972
XLOC_249341	ECE2	0.988348	0.00752182	-7.03779	0.00997304	0.988348	0.00752182
XLOC_325964	ARHGAP26	2.60566	0.0206311	-6.98069	0.0072583	2.60566	0.0206311
XLOC_041993	KLF6	5.24642	0.0425875	-6.94476	0.00759439	5.24642	0.0425875
XLOC_235147	STK4	7.81217	0.0651278	-6.90631	0.00796831	7.81217	0.0651278
XLOC_420226	DENND1A	6.21187	0.0522648	-6.89304	0.00810089	6.21187	0.0522648
XLOC_244122	BCR	4.96536	0.0425875	-6.86533	0.00838369	4.96536	0.0425875
XLOC_086164	BICD1	26.5812	0.229526	-6.8556	0.00839472	26.5812	0.229526
XLOC_181087	YJEFN3	8.93367	0.0789102	-6.8229	0.00883395	8.93367	0.0789102
XLOC_381028	CREB3L2	3.24314	0.0286541	-6.8225	0.00883787	3.24314	0.0286541
XLOC_285838	LCORL	7.18123	0.0655508	-6.77547	0.0371207	7.18123	0.0655508
XLOC_353894	PHACTR2	4.64708	0.0431097	-6.75217	0.00963597	4.64708	0.0431097
XLOC_305631	UNC5A	1.34297	0.0126563	-6.72943	0.0148401	1.34297	0.0126563
XLOC_242767	CRYBB2P1	185.54	1.86445	-6.63684	0.0263689	185.54	1.86445
XLOC_307297	DAP	3.92386	0.04009	-6.61289	0.011406	3.92386	0.04009
XLOC_314167	ELOVL7	3.39194	0.0346685	-6.61234	0.0114128	3.39194	0.0346685
XLOC_104454	TSC22D1	8.67992	0.0888852	-6.6096	0.011447	8.67992	0.0888852
XLOC_420475	NR6A1	4.08672	0.0422222	-6.5968	0.0116285	4.08672	0.0422222
XLOC_363582	MPP6	3.00202	0.0313957	-6.57922	0.0118743	3.00202	0.0313957
XLOC_230036	SPTLC3	10.9446	0.115605	-6.56487	0.0120605	10.9446	0.115605
XLOC_116710	PRKD1	12.4625	0.135982	-6.51803	0.0127331	12.4625	0.135982
XLOC_414518	C9orf3	23.9886	0.268303	-6.48234	0.013136	23.9886	0.268303
XLOC_253000	ATG7	4.5335	0.0508607	-6.47793	0.0133962	4.5335	0.0508607
XLOC_058535	PSTK	2.06792	0.0232419	-6.47531	0.0134338	2.06792	0.0232419
XLOC_053125	PAPSS2	12.5239	0.142307	-6.45954	0.0120985	12.5239	0.142307
XLOC_000164	TMEM222	4.49787	0.0517466	-6.44163	0.0146481	7.25403	3.06332
XLOC_104090	KIAA0564	7.65044	0.0882477	-6.43784	0.0140379	7.65044	0.0882477
XLOC_206932	NCKAP5	3.04583	0.0355191	-6.4221	0.0143042	3.04583	0.0355191
XLOC_096525	ANO4	2.74468	0.0324299	-6.40317	0.0146246	2.74468	0.0324299
XLOC_289489	RELL1	4.33443	0.0518246	-6.38606	0.0149232	4.33443	0.0518246
XLOC_178696	PPP1R13L	0.547042	0.00659933	-6.37319	0.0166277	23014.9	0.00659933
XLOC_338119	ZFAND3	6.17191	0.0748313	-6.36593	0.0152761	6.17191	0.0748313
XLOC_220723	PARD3B	6.25945	0.0769367	-6.34622	0.0156301	6.25945	0.0769367
XLOC_088545	SCN8A	7.91603	0.0977074	-6.34016	0.0157294	7.91603	0.0977074
XLOC_177351	ZNF516	9.3092	0.115605	-6.33138	0.0158745	9.3092	0.115605
XLOC_070280	IGHMBP2	2.83418	0.0353152	-6.3265	0.015992	2.83418	0.0353152
XLOC_100710	SFSWAP	38.3535	0.483167	-6.31069	0.0158415	38.3535	0.483167
XLOC_000069	AGTRAP	1.15319	0.0147583	-6.28796	0.040134	1.15319	0.0147583
XLOC_003410	RERE	30.8308	0.395443	-6.28476	0.0163949	30.8308	0.395443
XLOC_142119	DNASE1	0.47274	0.00609281	-6.27779	0.0185081	7.29742	0.772795
XLOC_385864	TNKS	3.20123	0.0415801	-6.26659	0.0171398	3.20123	0.0415801
XLOC_153695	AKAP1	1.08326	0.0141408	-6.25937	0.0255797	30.3434	11.3046
XLOC_055355	GBF1	4.99809	0.0658246	-6.24661	0.0175399	4.99809	0.0658246
XLOC_026666	FMO4	3.70088	0.0487452	-6.24647	0.0175424	3.70088	0.0487452
XLOC_359130	STEAP1B	3499.13	46.1956	-6.2431	0.000496646	3503.88	66.5989
XLOC_246483	RBFOX2	3.05795	0.0408893	-6.2247	0.0179845	3.05795	0.0408893
XLOC_388341	KIF13B	8.25812	0.11142	-6.21173	0.0182253	8.25812	0.11142
XLOC_062951	PDE3B	8.71023	0.117817	-6.2081	0.0182933	8.71023	0.117817
XLOC_112317	PCCA	3.85366	0.0522648	-6.20425	0.0184123	3.85366	0.0522648
XLOC_079953	SCARB1	3.49561	0.0477752	-6.19314	0.0188191	10.3237	2.99984
XLOC_059625	MGMT	7.99778	0.109439	-6.19141	0.0186556	7.99778	0.109439
XLOC_017586	BRDT	3.22601	0.0444328	-6.18198	0.0188848	3.22601	0.0444328
XLOC_333662	RREB1	12.649	0.176271	-6.16508	0.0191151	12.649	0.176271
XLOC_384651	PLAT	2.01235	0.028163	-6.15894	0.0211835	2.01235	6800.26
XLOC_304877	SNX25	7.75904	0.109439	-6.14768	0.0196068	7.75904	0.109439
XLOC_329381	ODZ2	14.1445	0.199701	-6.14625	0.0194849	14.1445	0.199701
XLOC_134728	MEGF11	10.4208	0.147279	-6.14476	0.0196134	10.4208	0.147279
XLOC_177804	CCDC159	8.47685	0.120377	-6.1379	0.0204909	9.18842	0.120377
XLOC_162905	BCAS3	20.8796	0.296785	-6.13653	0.0195387	20.8796	0.296785
XLOC_270863	MYLK	13.119	0.186625	-6.13538	0.0197505	13.119	0.186625
XLOC_331946	MAP3K4	26.5864	0.378514	-6.1342	0.0122399	37.4728	8.20365
XLOC_281203	OSTalpha	4.10323	0.0591769	-6.11558	0.0203645	4.10323	0.0591769
XLOC_009222	RNF220	2.79583	0.0403529	-6.11446	0.0203875	2.79583	0.0403529
XLOC_377664	ST7	6.32326	0.0915298	-6.11028	0.0204736	6.32326	0.0915298
XLOC_058434	BTBD16	10.8732	0.159516	-6.09094	0.0208193	10.8732	0.159516
XLOC_332356	TRAF3IP2	1.35747	0.0199435	-6.08886	0.0276151	2.1583	0.704934
XLOC_060615	TRAPPC4	34.4529	0.509695	-6.07885	0.0184025	34.4529	0.509695
XLOC_332452	ULBP3	6.55432	0.0972716	-6.07428	0.021794	6.55432	0.0972716
XLOC_231031	BFSP1	10.8932	0.16262	-6.06578	0.0214102	10.8932	0.16262
XLOC_360663	GLCCI1	5.84556	0.0873085	-6.06508	0.0215463	5.84556	0.0873085
XLOC_261158	SCAP	6.35347	0.0950654	-6.06248	0.0216023	6.35347	0.0950654
XLOC_383889	NOM1	3.49767	0.0538664	-6.02087	0.0226506	3.49767	0.0538664
XLOC_065786	PAX6	3.09688	0.0477058	-6.02051	0.0226586	3.09688	0.0477058
XLOC_223631	FARSB	3.65454	0.0572496	-5.99628	0.0232802	3.65454	0.0572496
XLOC_227851	PTPRA	2.23893	0.0351136	-5.99463	0.0233181	2.23893	0.0351136
XLOC_331681	GPR116	2000.2	31.3877	-5.9938	0.00311594	2000.2	31.3877
XLOC_142789	ZCCHC14	7.58092	0.119168	-5.9913	0.00455694	48.9848	14.2205
XLOC_162641	VMP1	7.54224	0.11879	-5.98851	0.00553897	7.54224	0.11879
XLOC_166543	CSNK1D	8.92429	0.140611	-5.98796	0.0234012	8.92429	0.140611
XLOC_304579	WWC2	5.41515	0.0856195	-5.98292	0.020841	5.41515	0.0856195
XLOC_125100	FLRT2	3.60833	0.0575172	-5.97119	0.0239385	3.60833	0.0575172
XLOC_092662	CSRP2	1.75783	0.0280659	-5.96883	0.0239941	1.75783	0.0280659
XLOC_156633	LRRC48	4.10932	0.0661678	-5.95663	0.0214526	4.10932	0.0661678
XLOC_153483	MAP2K3	0.684067	0.0110475	-5.95235	0.0294666	1.97476	69.8347
XLOC_162262	MSI2	3.38661	0.0549488	-5.94561	0.0246264	3.38661	0.0549488
XLOC_249625	GLT8D1	17.9646	0.295635	-5.92519	0.0272647	21.7665	4.74603
XLOC_127459	RCOR1	2.88132	0.0476135	-5.91922	0.0253532	2.88132	0.0476135
XLOC_226842	FARP2	4.28048	0.0707442	-5.91902	0.0253582	4.28048	0.0707442
XLOC_262983	FHIT	2.62651	0.0434139	-5.91885	0.0253624	2.62651	0.0434139
XLOC_354942	PLEKHG1	4.094	0.0677153	-5.91789	0.0223852	4.094	0.0677153
XLOC_084060	PDE3A	17837.4	297.917	-5.90385	3.57e-05	17837.4	297.917
XLOC_183342	FBL	4.12017	0.0693488	-5.89269	0.0261039	4.12017	0.0693488
XLOC_190763	DTNB	2.7751	0.0467098	-5.89267	0.0261044	2.7751	0.0467098
XLOC_006616	DNAJC8	3.85478	0.0649455	-5.89128	0.0230458	3.85478	0.0649455
XLOC_001263	STK40	3.25504	0.0550589	-5.88556	0.00126699	62.7354	7.81747
XLOC_380177	EXOC4	5.9843	0.101328	-5.88408	0.0263232	5.9843	0.101328
XLOC_113867	ATP11A	8.92738	0.151766	-5.87832	0.0263829	8.92738	0.151766
XLOC_142456	RHBDF1	1.54312	0.0263266	-5.87319	0.0184953	1.54312	0.0263266
XLOC_055644	SH3PXD2A	1.87927	0.0322599	-5.86429	0.0269247	1.87927	0.0322599
XLOC_422615	TMSB4X	36.2097	0.622626	-5.86187	0.0347771	36.2097	0.622626
XLOC_327172	NDST1	6.81021	0.117588	-5.85588	0.0156531	6.81021	0.117588
XLOC_028218	ACBD6	10.5047	0.185269	-5.82527	0.0278631	10.5047	0.185269
XLOC_412591	FRMD3	9.05706	0.160538	-5.81806	0.0281518	9.05706	0.160538
XLOC_281867	SLC26A1	0.474331	0.00842145	-5.81568	0.0366021	39.4441	6.38958
XLOC_151620	CMIP	1.71593	0.0306146	-5.80863	0.0286086	1.71593	0.0306146
XLOC_060269	SLC35C1	0.408393	0.00735981	-5.79415	0.032728	2.52837	2.99501
XLOC_160277	MAP3K14	6.81079	0.123111	-5.78979	0.0291288	6.81079	0.123111
XLOC_177979	ZBTB32	3.31594	0.0599625	-5.78921	0.0191864	3.99054	0.774942
XLOC_188555	C2orf48	5.96749	0.108445	-5.78209	0.0259423	5.96749	0.108445
XLOC_233476	CEP250	2.28659	0.0415801	-5.78116	0.0294776	2.28659	0.0415801
XLOC_111488	ABCC4	4.94642	0.0901881	-5.7773	0.0295861	4.94642	0.0901881
XLOC_150703	WWOX	7.93149	0.145676	-5.76676	0.026371	7.93149	0.145676
XLOC_002978	CAMTA1	2.89849	0.0537487	-5.75293	0.0303942	2.89849	0.0537487
XLOC_225048	PSMD1	7.49838	0.139089	-5.75249	0.0267778	7.49838	0.139089
XLOC_051577	DLG5	5.1617	0.096724	-5.73783	0.0272013	5.1617	0.096724
XLOC_166316	RPTOR	6.4825	0.121894	-5.73285	0.0309778	6.4825	0.121894
XLOC_338335	KCNK5	7.18426	0.135982	-5.72335	0.0312572	7.18426	0.135982
XLOC_120369	MAPK1IP1L	3.1338	0.0593195	-5.72326	0.0313806	3.1338	0.0593195
XLOC_294053	FRAS1	2.05253	0.0388864	-5.722	0.0314181	2.05253	0.0388864
XLOC_153765	CDR2L	0.756426	0.0143797	-5.7171	0.0315576	2.90479	2.13487
XLOC_408797	ZCCHC7	23.0047	0.43875	-5.71239	0.0308452	23.0047	0.43875
XLOC_289982	APBB2	2.3881	0.0461839	-5.69233	0.0324361	2.3881	0.0461839
XLOC_423746	TBL1X	3.1214	0.0604738	-5.68974	0.0191083	3.1214	0.0604738
XLOC_264717	PDZRN3	10.2653	0.201825	-5.66853	0.029259	10.2653	0.201825
XLOC_248992	SLC38A3	2.13491	0.0420731	-5.66514	0.035908	528.511	249.327
XLOC_058836	LHPP	5.08209	0.100566	-5.65921	0.0133268	5.08209	0.100566
XLOC_063208	SOX6	5.78773	0.115575	-5.6461	0.0299822	5.78773	0.115575
XLOC_114423	FAM158A	9.41372	0.188286	-5.64376	0.0145574	9.41372	0.188286
XLOC_065773	ELP4	5.94628	0.118954	-5.64351	0.0340889	5.94628	0.118954
XLOC_280089	LPP	6.3217	0.126909	-5.63844	0.0342501	6.3217	0.126909
XLOC_110956	GPC6	8.58075	0.17266	-5.6351	0.0342184	8.58075	0.17266
XLOC_391669	CHD7	5.68407	0.114766	-5.63015	0.0304896	5.68407	0.114766
XLOC_240640	SCAF4	2.42808	0.0490366	-5.62982	0.0346706	2.42808	0.0490366
XLOC_000861	MDM4	7.69285	0.156534	-5.61897	0.032684	55.3478	59.6962
XLOC_142178	METTL9	3.69654	0.0753858	-5.61574	0.0359591	37.6466	47.2712
XLOC_040071	SMYD3	9.09965	0.1865	-5.60857	0.0210348	9.09965	0.1865
XLOC_035558	DISP1	8.55665	0.176271	-5.60118	0.0354549	8.55665	0.176271
XLOC_002166	SDF4	1.75109	0.0361982	-5.59619	0.0359206	1.75109	0.0361982
XLOC_001166	RAP1GAP	0.670384	0.0138634	-5.59563	0.0351025	94.969	2.1454
XLOC_249790	CNBP	1.63229	0.0337839	-5.59441	0.0370662	81.4505	95.1604
XLOC_271611	EEFSEC	4.61761	0.0958056	-5.59089	0.0360966	4.61761	0.0958056
XLOC_311248	DAB2	4.67074	0.0969377	-5.59045	0.0361113	4.67074	0.0969377
XLOC_114595	IRF2BPL	1.37948	0.0286378	-5.59006	0.0295772	1.37948	0.0286378
XLOC_371539	CLIP2	4.72507	0.0980969	-5.58999	0.0361268	4.72507	0.0980969
XLOC_323583	MEGF10	5.14232	0.107058	-5.58595	0.0362613	5.14232	0.107058
XLOC_184441	SNORD23	2.06441	0.0436448	-5.56378	0.0371723	2.06441	0.0436448
XLOC_118127	SLC25A21	12.7758	0.270937	-5.55931	0.0367069	12.7758	0.270937
XLOC_153399	TNK1	2.48354	0.0536269	-5.5333	0.043079	3.27192	0.0536269
XLOC_395341	WWP1	2.85915	0.061854	-5.53057	0.0384934	2.85915	0.061854
XLOC_006633	PHACTR4	1.92074	0.0415801	-5.52962	0.0385268	1.92074	0.0415801
XLOC_259101	C3orf35	22.2817	0.482805	-5.52827	0.0157735	22.2817	0.482805
XLOC_246095	LARGE	1.27056	0.0275321	-5.52821	0.0385765	1.27056	0.0275321
XLOC_003551	SPSB1	14.883	0.323475	-5.52386	0.0379226	14.883	0.323475
XLOC_333438	FARS2	8.25714	0.182612	-5.49879	0.039444	8.25714	0.182612
XLOC_225654	SH3BP4	5.06075	0.112151	-5.49583	0.0350676	5.06075	0.112151
XLOC_038760	CHRM3	2.96198	0.065649	-5.49564	0.039922	2.96198	0.065649
XLOC_061901	OR2D2	2.06767	0.0458398	-5.49526	0.0399357	2.06767	0.0458398
XLOC_397219	VPS13B	3.73352	0.0828972	-5.49307	0.0400151	3.73352	0.0828972
XLOC_007356	ZNF362	3.83535	0.0851929	-5.49248	0.0400363	3.83535	0.0851929
XLOC_092596	OSBPL8	3.91534	0.0869999	-5.49198	0.0400546	3.91534	0.0869999
XLOC_424589	TXLNG	4.83367	0.108445	-5.47808	0.0357148	4.83367	0.108445
XLOC_402862	ZNF16	2.34271	0.0526494	-5.47562	0.035798	2.34271	0.0526494
XLOC_249986	RNF168	7.24491	0.167696	-5.43305	0.0416835	18.6877	21.4653
XLOC_368195	TNS3	7.92414	0.183932	-5.42901	0.0423927	7.92414	0.183932
XLOC_001212	RPA2	8.18913	0.19042	-5.42645	0.0436208	41.0767	92.3102
XLOC_083613	PLEKHA5	29.7228	0.69144	-5.42582	0.0411695	29.7228	0.69144
XLOC_070621	SHANK2	2.60907	0.0607846	-5.42368	0.0430135	2.60907	0.0607846
XLOC_388126	ESCO2	12.3116	0.287717	-5.41922	0.0423845	12.3116	0.287717
XLOC_134451	TRIP4	11.9607	0.279792	-5.4178	0.0262145	11.9607	0.279792
XLOC_178833	FIZ1	3.88757	0.0915014	-5.40893	0.0427453	3.88757	0.0915014
XLOC_009095	ERI3	16.5434	0.395443	-5.38664	0.0434592	16.5434	0.395443
XLOC_343074	BCKDHB	3.43488	0.0821883	-5.38518	0.0392705	3.43488	0.0821883
XLOC_198571	TACR1	3.33825	0.0799354	-5.38411	0.0447864	3.33825	0.0799354
XLOC_024162	ARHGEF11	0.898726	0.0215337	-5.38321	0.0448222	0.898726	0.0215337
XLOC_383945	DNAJB6	4.45978	0.107526	-5.37422	0.0451809	4.45978	0.107526
XLOC_238209	PKNOX1	10.737	0.258931	-5.37389	0.0405078	14.7983	4.28094
XLOC_243069	RANGAP1	1.22978	0.0297741	-5.3682	0.0228629	11.0002	12.928
XLOC_123685	MLH3	2.8828	0.069928	-5.36546	0.040062	2.8828	0.069928
XLOC_373561	ANKIB1	7.36673	0.179064	-5.36248	0.0401726	7.36673	0.179064
XLOC_145101	PDZD9	2.52511	0.0620099	-5.3477	0.0465002	2.52511	0.0620099
XLOC_376504	IMMP2L	3.07185	0.0755061	-5.34637	0.0408438	3.07185	0.0755061
XLOC_414145	CENPP	3.64726	0.0898588	-5.34301	0.0466928	3.64726	0.0898588
XLOC_006776	PTPRU	4.28827	0.106135	-5.33643	0.0469639	4.28827	0.106135
XLOC_090271	PPM1H	23.6924	0.586696	-5.33567	0.0453033	23.6924	0.586696
XLOC_424010	MID1	10.1697	0.253819	-5.32433	0.0416819	10.1697	0.253819
XLOC_135057	SMAD3	3.59126	0.0899417	-5.31936	0.0293123	3.59126	0.0899417
XLOC_028276	XPR1	5.65611	0.142222	-5.31359	0.0479148	5.65611	0.142222
XLOC_390401	THAP1	3.41413	0.0863891	-5.30453	0.0485661	3.41413	0.0863891
XLOC_403179	NCS1	1.52975	0.0391754	-5.2872	0.0111945	14.2805	0.376467
XLOC_232888	POFUT1	3.01218	0.0771633	-5.28675	0.0433684	3.01218	0.0771633
XLOC_022974	HIST2H2BF	30.8759	0.796936	-5.27587	0.0477717	30.8759	0.796936
XLOC_375509	SRPK2	10.8765	0.280857	-5.27523	0.0307857	10.8765	0.280857
XLOC_133357	LIPC	6.2435	0.163225	-5.25742	0.0157997	6.2435	0.163225
XLOC_247475	SREBF2	10.7962	0.282824	-5.25448	0.0446632	10.7962	0.282824
XLOC_230843	KIF16B	7.28078	0.190838	-5.25367	0.0315495	7.28078	0.190838
XLOC_000167	GPR3	1.64558	0.0431727	-5.25234	0.0190754	1.64558	18.5641
XLOC_208835	LRP1B	7.41835	0.19691	-5.23549	0.00866221	7.41835	0.19691
XLOC_177906	NDUFA13	7.41882	0.199767	-5.2148	0.0472255	43.674	37.9935
XLOC_384478	COL14A1	16.9738	0.460806	-5.203	0.0240538	69.9266	35.6385
XLOC_356098	ARID1B	2.67829	0.0727173	-5.20287	0.0471438	2.67829	0.0727173
XLOC_152869	KLHDC4	2.19753	0.0600313	-5.19403	0.0336922	2.19753	0.0600313
XLOC_178715	SLC1A5	1.97179	0.0538967	-5.19316	0.0196574	20.5122	13.2146
XLOC_178678	SMG9	1.74862	0.0479848	-5.1875	0.00542703	6.37814	3.0203
XLOC_040762	INPP5F	1.96475	0.0542577	-5.17837	0.0472098	21.1727	9.5615
XLOC_102057	WASF3	8.01523	0.222841	-5.16866	0.048708	8.01523	0.222841
XLOC_300851	GAB1	8.98034	0.255579	-5.13493	0.0359452	8.98034	0.255579
XLOC_178034	PLD3	3.73585	0.106475	-5.13285	0.0105997	7.89191	0.139583
XLOC_097112	NT5DC3	7.05062	0.202345	-5.12286	0.0364303	7.05062	0.202345
XLOC_340281	ELOVL5	26.7023	0.787542	-5.08347	0.019849	26.7023	0.787542
XLOC_005332	EIF4G3	6.79076	0.205727	-5.04477	0.0396405	6.79076	0.205727
XLOC_247396	TOB2	4.10084	0.127103	-5.01185	0.041062	4.10084	0.127103
XLOC_171692	MAPRE2	6.33573	0.198536	-4.99604	0.0417635	6.33573	0.198536
XLOC_090380	SRGAP1	4.93316	0.156039	-4.98254	0.030955	4.93316	0.156039
XLOC_332102	BAG6	3.26108	0.104518	-4.96352	0.0248708	22.4527	8.12261
XLOC_017197	LRRC8D	8.70106	0.279719	-4.95914	0.0132688	8.70106	0.279719
XLOC_230122	TASP1	2.5908	0.0835044	-4.9554	0.0319535	2.5908	0.0835044
XLOC_073527	C11orf75	7.77202	0.25589	-4.92469	0.0245018	7.77202	0.25589
XLOC_198181	SFXN5	3.00221	0.0999233	-4.90906	0.045787	3.00221	0.0999233
XLOC_040795	LRRC27	28.8147	0.965196	-4.89984	0.0357486	32.5836	3.22577
XLOC_009464	MAST2	6.83041	0.230091	-4.8917	0.046631	6.83041	0.230091
XLOC_265938	CGGBP1	2.81659	0.0949135	-4.89119	0.0466537	2.81659	0.0949135
XLOC_213162	FIGN	17.8032	0.603775	-4.88198	0.0467892	17.8032	0.603775
XLOC_178873	MZF1	2.12159	0.0726603	-4.86783	0.040275	2.15194	0.118419
XLOC_384519	TIGD5	1.0609	0.0366773	-4.85426	0.0348664	1.0609	0.0366773
XLOC_231053	DSTN	22.6061	0.78198	-4.85344	0.0480218	22.6061	0.78198
XLOC_214201	STK39	20.9452	0.726074	-4.85036	0.0482311	20.9452	0.726074
XLOC_006442	SLC9A1	7.69477	0.269026	-4.83806	0.0206937	7.69477	0.269026
XLOC_177703	CIRBP	9.75729	0.342777	-4.83114	0.0185329	15.8804	4.34636
XLOC_375906	COG5	7.19646	0.256439	-4.8106	0.0378028	7.19646	0.256439
XLOC_178468	SAMD1	1.70393	0.0612068	-4.79903	0.00808341	7.91397	0.0612068
XLOC_178026	SUPT5H	5.75284	0.210245	-4.77413	0.000161226	15.2677	7.48221
XLOC_404536	GLIS3	6.82705	0.250167	-4.7703	0.0297851	6.82705	0.250167
XLOC_242830	GCAT	3.40699	0.127276	-4.74247	0.000364586	9.04725	3.16514
XLOC_228041	RNF24	3.40655	0.128114	-4.73281	0.0116171	3.40655	0.128114
XLOC_305328	SERF1A	27.3973	1.04937	-4.70644	0.0251102	27.3973	1.04937
XLOC_202349	MAP4K4	8.16044	0.31916	-4.67629	0.0159291	8.16044	0.31916
XLOC_261482	USP4	27.9632	1.09446	-4.67524	0.0435345	27.9632	1.09446
XLOC_285226	CC2D2A	2.96245	0.117209	-4.65963	0.0448233	2.96245	0.117209
XLOC_086084	DENND5B	2.10753	0.0834336	-4.65878	0.0448623	2.10753	0.0834336
XLOC_282291	ZNF718	11.1969	0.451816	-4.63122	0.046209	11.1969	0.451816
XLOC_259490	SLC25A38	4.02242	0.164377	-4.61299	0.0472099	4.02242	0.164377
XLOC_420948	GARNL3	3.60861	0.149181	-4.5963	0.0480857	3.60861	0.149181
XLOC_225216	DIS3L2	5.9744	0.252493	-4.56448	0.0498035	5.9744	0.252493
XLOC_146429	N4BP1	7.07611	0.301426	-4.55308	0.0302909	7.07611	0.301426
XLOC_180640	MED26	11.1139	0.478013	-4.53918	0.01959	11.1139	0.478013
XLOC_040443	ECHDC3	11.8196	0.530071	-4.47885	0.0126843	11.8196	0.530071
XLOC_403410	SEMA4D	10.5666	0.483537	-4.44975	0.00316569	10.5666	0.483537
XLOC_177980	MLL4	5.93744	0.273279	-4.4414	0.00261475	591.969	4.21316
XLOC_155213	ALOX12P2	3.98275	0.183879	-4.43693	0.0281127	3.98275	0.183879
XLOC_202156	NPAS2	4.98323	0.235063	-4.40596	0.029329	4.98323	0.235063
XLOC_198156	EMX1	13.2786	0.628675	-4.40064	0.0367979	13.2786	0.628675
XLOC_165548	PRPSAP1	14.8167	0.705982	-4.39145	0.0243198	14.8167	0.705982
XLOC_071082	RELT	7.46076	0.356777	-4.38623	0.0375147	7.46076	0.356777
XLOC_183403	AKT2	9.8276	0.47717	-4.36426	0.0485059	9.8276	0.47717
XLOC_079728	METTL1	10.008	0.486966	-4.36119	0.00334405	10.008	0.486966
XLOC_175964	RNF152	4.94884	0.24181	-4.35515	0.0490496	4.94884	0.24181
XLOC_096318	ANKS1B	2.19759	0.107574	-4.35252	0.0491864	2.19759	0.107574
XLOC_160046	LSM12	12.4813	0.627178	-4.31474	0.0131386	12.4813	0.627178
XLOC_210651	FMNL2	35.2137	1.77675	-4.30882	0.00362433	35.2137	1.77675
XLOC_178493	SLC35E1	7.6211	0.388935	-4.2924	0.00228762	12.3775	4.26076
XLOC_291096	SCFD2	5.66054	0.292675	-4.27357	0.0198928	5.66054	0.292675
XLOC_403245	WASH1	0.973141	0.0508561	-4.25816	0.0137842	0.973141	0.0508561
XLOC_249172	PLXNA1	2.52561	0.134992	-4.22569	0.00706643	26.1808	8.15769
XLOC_347007	LIN28B	7.78921	0.41635	-4.22561	0.0308044	7.78921	0.41635
XLOC_194896	ACYP2	5.3932	0.292138	-4.20642	0.00871451	5.3932	0.292138
XLOC_351127	PTPRK	22.3996	1.21413	-4.20548	0.0315358	22.3996	1.21413
XLOC_046343	NRP1	8.23247	0.44657	-4.20437	0.0317317	8.23247	0.44657
XLOC_050509	OIT3	13.0518	0.712664	-4.19488	0.00252668	13.0518	0.712664
XLOC_040590	SEC24C	3.35343	0.183699	-4.19022	0.0296315	69.0923	56.7641
XLOC_246765	CDC42EP1	23.4277	1.28896	-4.18394	0.0228204	23.4277	1.28896
XLOC_060372	MARK2	29.2673	1.62225	-4.17322	0.039648	31.6648	8.22826
XLOC_209924	EPC2	38.7247	2.15594	-4.16686	0.0144112	38.7247	2.15594
XLOC_252813	SLC6A11	63.3812	3.53078	-4.166	0.0392827	63.3812	3.53078
XLOC_153760	GPRC5C	1.9518	0.109299	-4.15845	0.0346646	7.56316	1.41433
XLOC_177796	QTRT1	4.49653	0.252449	-4.15475	0.030053	4.81416	0.875793
XLOC_242989	RHBDD3	2.07848	0.117523	-4.14451	0.00185768	2.07848	0.117523
XLOC_335680	E2F3	3.73812	0.212645	-4.13579	0.034878	3.73812	0.212645
XLOC_228398	MCM8	6.09553	0.348875	-4.12697	0.0296071	6.09553	0.348875
XLOC_153559	TBC1D3	7.74152	0.454373	-4.09067	0.0165703	7.74152	0.454373
XLOC_060619	HINFP	2.93556	0.173722	-4.07878	0.0269353	6.1555	1.08877
XLOC_098037	C12orf34	5.63298	0.344274	-4.03227	0.0401506	5.63298	0.344274
XLOC_382454	CNTNAP2	13.209	0.809236	-4.02882	0.0480047	13.209	0.809236
XLOC_079314	MVK	3.33706	0.204606	-4.02766	0.00394015	23.3498	11.1378
XLOC_071813	GAB2	7.78951	0.492357	-3.98375	0.0428434	7.78951	0.492357
XLOC_332017	KIF13A	5.65038	0.358585	-3.97796	0.0262134	61.1166	20.7405
XLOC_157625	SSH2	9.52321	0.607778	-3.96983	0.0137675	9.52321	0.607778
XLOC_367742	NUDCD3	16.4055	1.0551	-3.95873	0.0159404	16.4055	1.0551
XLOC_178663	CEACAM1	5.61595	0.363652	-3.9489	0.0301249	14.5741	6.50997
XLOC_142755	BCAR1	3.25272	0.210747	-3.94806	0.0443452	20.4805	0.87206
XLOC_384131	NCAPG2	4.33233	0.281623	-3.94331	0.0329022	4.33233	0.281623
XLOC_060113	PHRF1	0.858383	0.0576492	-3.89625	0.0338884	22.2281	5.59859
XLOC_005686	ZBTB40	19.9377	1.3475	-3.88714	0.0307943	19.9377	1.3475
XLOC_422982	TIMM17B	4.28509	0.290299	-3.88371	0.0327761	4.28509	0.290299
XLOC_403508	HDHD3	1.65777	0.112582	-3.8802	0.0378949	16.9834	8.90446
XLOC_302165	TRIM2	4.59938	0.313784	-3.87359	0.0423443	4.59938	0.313784
XLOC_128358	PPIB	88.9877	6.13256	-3.85905	0.000282254	168.406	534.556
XLOC_327339	ATOX1	6.73667	0.466309	-3.85268	0.0218107	6.73667	0.466309
XLOC_186024	SLC3A1	9.44904	0.655594	-3.84929	0.0409371	9.44904	10.9485
XLOC_163736	PRKCA	8.95607	0.626681	-3.83706	0.0140693	8.95607	0.626681
XLOC_178498	NR2F6	8.81632	0.619769	-3.83037	0.00281047	8.81632	0.619769
XLOC_227067	ASIP	10.0999	0.711364	-3.82761	0.002809	14.398	1.03684
XLOC_409707	TJP2	14.5047	1.05683	-3.7787	0.0175201	14.5047	1.05683
XLOC_001296	SCMH1	1.24537	0.0908086	-3.77761	0.0180061	4.68772	44.5666
XLOC_067666	HARBI1	3.88453	0.28401	-3.77373	0.0484933	3.88453	0.28401
XLOC_181043	GATAD2A	7.20543	0.529083	-3.76752	0.00825593	7.20543	0.529083
XLOC_178020	MRPS12	2.03734	0.14968	-3.76673	0.0221167	2.03734	0.14968
XLOC_332087	MDC1	1.57385	0.116532	-3.75549	0.000584161	26.1842	13.1227
XLOC_242953	PI4KA	3.95155	0.293733	-3.74984	0.00707819	41.1785	12.9178
XLOC_316314	IQGAP2	9.84075	0.736399	-3.74021	0.0263738	9.84075	0.736399
XLOC_335031	ATXN1	10.3752	0.785641	-3.72312	0.024167	10.3752	0.785641
XLOC_178675	ZNF428	16.7694	1.27434	-3.71801	0.00375747	16.7694	1.27434
XLOC_138298	AGSK1	25.3248	1.92557	-3.7172	0.039504	25.3248	1.92557
XLOC_359342	TMEM130	49162.9	3743.33	-3.71518	0.00663148	49162.9	3743.33
XLOC_235051	HNF4A	5.80401	0.443156	-3.71117	0.0401423	5.80401	0.443156
XLOC_001061	PANK4	6.06796	0.463595	-3.71028	0.0195003	35.3818	2.02298
XLOC_000041	ZBTB48	2.26387	0.173848	-3.70289	0.021682	2.26387	0.173848
XLOC_266726	C3orf26	6.96728	0.537614	-3.69595	0.0283745	6.96728	0.537614
XLOC_205397	CLASP1	56.1314	4.42144	-3.66622	0.0234337	56.1314	4.42144
XLOC_317244	ATG10	87.6229	6.93602	-3.65913	0.000248695	87.6229	6.93602
XLOC_032387	RASSF5	3.95388	0.314534	-3.65198	0.0164871	3.95388	0.314534
XLOC_332214	AARS2	1.95266	0.157253	-3.63429	0.0284405	9.12609	6.68822
XLOC_070907	LRTOMT	5.78212	0.472059	-3.61456	0.0324003	5.78212	0.472059
XLOC_362504	SNX13	3.6417	0.298842	-3.60716	0.0466407	3.6417	0.298842
XLOC_226970	HSPA12B	1.71488	0.140807	-3.60632	0.0366281	1.71488	0.140807
XLOC_403467	TEX10	9.54852	0.784139	-3.6061	0.0342336	66.4515	53.8756
XLOC_402918	UBAP1	4.83529	0.399728	-3.59651	0.0373718	10.3438	4.33046
XLOC_213506	COBLL1	12.4659	1.04017	-3.58309	0.0226727	12.4659	1.04017
XLOC_119791	NID2	2.76538	0.230812	-3.58269	0.0482885	2.76538	0.230812
XLOC_206192	UGGT1	12.0506	1.00797	-3.57958	0.00417589	12.0506	1.00797
XLOC_007738	PSMB2	6.84002	0.572442	-3.5788	0.0308263	6.84002	0.572442
XLOC_306044	SH3PXD2B	4.69363	0.394954	-3.57095	0.0451075	26.9693	7430.93
XLOC_121872	WDR89	413.721	34.8789	-3.56823	0.0302008	413.721	34.8789
XLOC_387766	DOCK5	24.1669	2.04104	-3.56565	0.0283359	24.1669	2.04104
XLOC_012707	ROR1	6.2565	0.533194	-3.55262	0.0447675	6.2565	0.533194
XLOC_154038	EVI2B	13.5621	1.15887	-3.54878	0.0139158	24.2169	7.80216
XLOC_060876	YPEL4	3.9965	0.344273	-3.53711	0.00586314	5.11816	0.442732
XLOC_060943	SF1	4.99649	0.431742	-3.53268	0.00857206	49.1138	25.8921
XLOC_011450	DAB1	6.14948	0.532628	-3.52927	0.0371331	6.14948	0.532628
XLOC_178699	OPA3	6.14354	0.540517	-3.50666	0.00403549	28.158	39.8188
XLOC_403638	FBXW5	3.64882	0.321835	-3.50304	0.00172096	3.64882	0.321835
XLOC_178178	ACPT	25.4963	2.25453	-3.49939	0.00525575	31.2973	3.75929
XLOC_143087	SRRM2	14.0612	1.24648	-3.49579	0.0222433	14.0612	1.24648
XLOC_138898	KLHL25	3.90711	0.347586	-3.49066	0.0206301	3.90711	0.347586
XLOC_065028	METTL15	19.2105	1.7165	-3.48435	0.0492439	19.2105	1.7165
XLOC_358802	BRI3	3.00926	0.270132	-3.47767	0.00708686	18.3013	5.41258
XLOC_384481	ZHX2	4.23943	0.382494	-3.47036	0.0080259	12.1616	5.10885
XLOC_305226	FAM105B	4.64101	0.421367	-3.46129	0.0192036	17.8229	10.5032
XLOC_249414	RAD18	7.51815	0.685623	-3.45489	0.0235535	143.551	197.468
XLOC_054622	FRAT2	5.33451	0.490721	-3.44238	0.0267238	5.33451	0.490721
XLOC_003726	KIF1B	8.97038	0.826077	-3.44082	0.0386029	8.97038	0.826077
XLOC_426274	USP9X	6.86132	0.632248	-3.43992	0.0386536	6.86132	0.632248
XLOC_331665	VEGFA	81.3415	7.496	-3.4398	0.00172797	101.094	31.5328
XLOC_214738	TLK1	31.2771	2.90809	-3.42696	0.0476793	31.2771	2.90809
XLOC_249973	TMEM44	4.55729	0.425242	-3.42182	0.0201348	10.2436	1.33637
XLOC_186723	MAP4K3	14.5346	1.37269	-3.40442	0.0397888	72.1008	444.352
XLOC_159834	AOC2	7.22595	0.68375	-3.40165	0.0312974	7.22595	0.68375
XLOC_378607	LMOD2	12.2157	1.17232	-3.38129	0.0353514	12.2157	1.17232
XLOC_031841	ATP2B4	78.3607	7.57097	-3.37158	0.0128556	78.3607	7.57097
XLOC_249561	PLXNB1	3.96668	0.38772	-3.35485	0.0206138	30.836	6.01861
XLOC_203438	LIMS1	9.31784	0.913972	-3.34977	0.0155116	9.31784	0.913972
XLOC_060919	ZBTB3	0.776266	0.0764823	-3.34335	0.0412884	0.776266	0.0764823
XLOC_079910	CIT	9.88136	0.980002	-3.33385	0.0103964	48.6642	7660.16
XLOC_178347	SH3GL1	3.70517	0.368021	-3.33168	0.0161719	7.48883	0.725044
XLOC_142503	CLDN6	1.82681	0.18377	-3.31336	0.0198373	1.82681	0.18377
XLOC_022612	PRKAB2	5.95727	0.602086	-3.30661	0.0400161	5.95727	0.602086
XLOC_099924	CCDC92	6.24994	0.631901	-3.30607	0.0291582	6.24994	0.631901
XLOC_191732	MEMO1	3.79193	0.383675	-3.30498	0.0315192	3.79193	0.383675
XLOC_061166	H2AFX	11.4166	1.15524	-3.30487	0.0180249	11.4166	1.15524
XLOC_017826	FNBP1L	8.64912	0.885552	-3.2879	0.00540661	8.64912	0.885552
XLOC_314258	ZSWIM6	4.01476	0.415408	-3.27271	0.0333776	4.01476	0.415408
XLOC_128117	MESDC1	3.25453	0.33693	-3.27193	0.00815091	3.25453	0.33693
XLOC_128206	SNRPN	538.324	55.7661	-3.27101	0.00459605	538.324	55.7661
XLOC_252700	ATP2B2	5.74601	0.600358	-3.25866	0.0432781	5.74601	0.600358
XLOC_384899	COMMD5	1.36119	0.142426	-3.25658	0.0148815	1.36119	0.142426
XLOC_386191	GATA4	12.5153	1.31213	-3.25371	0.0320737	12.5153	1.31213
XLOC_128426	TYRO3P	6.89593	0.72518	-3.24933	0.013173	9.24997	1.62741
XLOC_397590	UBR5	10.6562	1.12125	-3.24851	0.030139	10.6562	1.12125
XLOC_061185	OR8D2	3.77567	0.399023	-3.24219	0.0368617	3.77567	0.399023
XLOC_177775	CERS4	16.086	1.72183	-3.22379	0.00136628	16.086	1.72183
XLOC_315406	PIK3R1	8.56735	0.918878	-3.2209	0.0393928	8.56735	0.918878
XLOC_060617	HMBS	2.51625	0.269961	-3.22045	0.0134294	4.18279	0.269961
XLOC_104315	ENOX1	149582	16073.3	-3.2182	0.0462149	149582	16073.3
XLOC_186819	BOLA3	103.787	11.1917	-3.21313	0.0393596	103.787	11.1917
XLOC_076646	IFT46	34.2927	3.70842	-3.20902	0.0276297	34.2927	3.70842
XLOC_273884	TFDP2	128.032	13.9426	-3.19892	0.0162224	128.032	13.9426
XLOC_360247	RNF216	8.49823	0.926169	-3.19782	0.0255138	8.49823	0.926169
XLOC_100982	SERPINE3	3.68206	0.406642	-3.17868	0.0481673	7.06751	0.406642
XLOC_065915	CCDC73	12.1429	1.34147	-3.17822	0.049245	12.1429	1.34147
XLOC_060282	NR1H3	16.4384	1.82526	-3.17089	0.0227449	17.6039	2.27964
XLOC_101236	GRTP1	5.61606	0.624863	-3.16795	0.0302051	5.61606	0.624863
XLOC_001375	FAM151A	4.92632	0.552545	-3.15635	0.00488578	4.92632	0.552545
XLOC_142515	ADCY9	14.7353	1.66156	-3.14867	0.00157605	33.3446	14.3123
XLOC_114304	PSMC1	3.6235	0.408927	-3.14747	0.0368727	19.4735	18.1649
XLOC_300149	RAB33B	22.7771	2.58261	-3.14069	0.0228105	22.7771	2.58261
XLOC_190410	KLHL29	6.12594	0.696635	-3.13646	0.0394683	6.12594	0.696635
XLOC_153382	FAM64A	13.3711	1.52091	-3.13612	0.00593675	14.4385	1.89723
XLOC_389718	EIF4EBP1	2.76109	0.314523	-3.134	0.017328	2.76109	0.314523
XLOC_241498	DYRK1A	6.98992	0.797957	-3.13089	0.0123178	6.98992	0.797957
XLOC_233367	GGT7	3.0887	0.353672	-3.12652	0.0375611	3.0887	0.353672
XLOC_341209	EYS	3.13281	0.362156	-3.11277	0.031916	3.13281	0.362156
XLOC_358744	POR	5.99994	0.705864	-3.08749	0.00128884	6.38913	6.76114
XLOC_331208	HNRNPH1	29.5812	3.52384	-3.06946	0.00742097	29.5812	3.52384
XLOC_022537	CD160	3.91801	0.468184	-3.06497	0.0446392	3.91801	0.468184
XLOC_165467	UNK	10.5371	1.2631	-3.06043	0.0180834	10.5371	1.2631
XLOC_258355	TRIM71	16.6405	1.99879	-3.0575	0.0424027	16.6405	1.99879
XLOC_166841	HSBP1L1	3.62359	0.435803	-3.05567	0.0211397	4.42332	0.435803
XLOC_060375	OTUB1	11.059	1.33424	-3.05113	0.0125031	11.059	1.33424
XLOC_186031	EPAS1	6.47508	0.781347	-3.05086	0.0334376	39.5676	12.9806
XLOC_036981	GALNT2	16.7809	2.07082	-3.01855	0.0340881	16.7809	2.07082
XLOC_243077	CENPM	8.2388	1.02274	-3.01	0.0418516	8.2388	1.02274
XLOC_114625	SMEK1	13.4573	1.67233	-3.00845	0.0195891	30.443	29.6737
XLOC_249613	ABHD14B	0.863662	0.10961	-2.97808	0.0334252	0.863662	0.10961
XLOC_241752	PSMG1	9.7814	1.24582	-2.97295	0.0336022	9.7814	1.24582
XLOC_153217	ANKRD11	12.0911	1.54327	-2.96989	0.0213619	12.0911	1.54327
XLOC_153337	FAM57A	7.18425	0.918105	-2.96811	0.0308623	7.18425	0.918105
XLOC_227238	ProSAPiP1	0.824005	0.105896	-2.96001	0.0223645	2.33371	0.274615
XLOC_422993	SYP	4.87323	0.630013	-2.95142	0.0426044	5.92591	0.630013
XLOC_070899	NUMA1	8.51234	1.10212	-2.94927	0.0259306	8.51234	1.10212
XLOC_169479	AFG3L2	35.6824	4.63111	-2.94578	0.0217224	35.6824	4.63111
XLOC_186654	SDC1	17.3797	2.27537	-2.93323	0.00122305	17.3797	2.27537
XLOC_000158	ZDHHC18	4.24239	0.555613	-2.93273	0.0403931	26.4126	10.6687
XLOC_007692	ZMYM4	279.445	36.5992	-2.93268	0.00120031	279.445	36.5992
XLOC_035794	CAPN2	8.14086	1.06909	-2.9288	0.0205278	8.14086	1.06909
XLOC_249600	HYAL2	7.23884	0.951692	-2.92719	0.00174661	7.23884	0.951692
XLOC_114667	ANKRD9	1.75928	0.232238	-2.92131	0.012976	3.13278	0.575527
XLOC_287036	GPR125	12.1751	1.61067	-2.9182	0.00593331	12.1751	1.61067
XLOC_154410	FASN	15.7019	2.08861	-2.91032	0.00193514	170.205	9.26999
XLOC_178090	APOE	4.07504	0.547543	-2.89577	0.0212002	126.111	40.0181
XLOC_166710	IMPA2	33.8963	4.62166	-2.87464	0.0030454	45.2135	7.10325
XLOC_114670	CKB	8.36722	1.14405	-2.87059	0.00585968	8.36722	1.14405
XLOC_422716	MAGED2	13.6609	1.87544	-2.86475	0.0168962	13.6609	1.87544
XLOC_249614	RPL29	26.5685	3.65519	-2.8617	0.00342663	26.5685	3.65519
XLOC_142134	PMM2	7.44754	1.02506	-2.86106	0.017438	7.44754	1.02506
XLOC_186901	TMEM131	24.3352	3.37602	-2.84965	0.0106457	67.7423	17.9125
XLOC_142364	SF3B3	2.97196	0.412491	-2.84898	0.00856174	46.7545	47.1393
XLOC_358810	ZNF789	7.40359	1.02805	-2.84831	0.034806	19.9681	8043.84
XLOC_025387	PBX1	14.3815	2.02429	-2.82873	0.0218189	14.3815	2.02429
XLOC_270647	PDIA5	7.69954	1.0974	-2.81068	0.0233301	7.69954	1.0974
XLOC_242764	KIAA1671	3.0428	0.437492	-2.79807	0.00396838	21.2806	13.0253
XLOC_422743	GJB1	29.5421	4.2641	-2.79246	0.00509488	37.5332	5.26273
XLOC_031102	NR5A2	9.57297	1.38405	-2.79007	0.0495656	9.57297	1.38405
XLOC_001904	ETNK2	1.70146	0.246198	-2.78888	0.0383554	5.67781	2.28778
XLOC_243745	KLHL22	5.84872	0.846675	-2.78824	0.049715	5.84872	0.846675
XLOC_358848	EMID2	2.52229	0.368547	-2.77482	0.0439531	16.3755	0.556563
XLOC_245229	ZNRF3	10.0966	1.47994	-2.77025	0.0471471	10.0966	1.47994
XLOC_142640	VKORC1	4.65789	0.68411	-2.76738	0.0308599	4.65789	7437.81
XLOC_331544	PPP1R11	2.35669	0.34751	-2.76164	0.0186654	9.9948	1.55869
XLOC_001324	PRDX1	15.5015	2.29881	-2.75345	0.00812279	81.1991	90.1505
XLOC_168493	PTPRM	5.13784	0.772509	-2.73354	0.0403248	5.13784	0.772509
XLOC_273919	ATR	73.8817	11.1134	-2.73291	0.0100748	73.8817	11.1134
XLOC_001096	CLSTN1	16.7936	2.53567	-2.72747	0.0225884	42.2734	10.2001
XLOC_138690	PDE8A	9.11662	1.39268	-2.71064	0.0314932	9.11662	1.39268
XLOC_422987	GRIPAP1	2.67553	0.410997	-2.70263	0.016214	75.6172	286.052
XLOC_060979	SPTBN2	11.0551	1.70426	-2.69749	0.0446575	155.686	18.7107
XLOC_249510	CSRNP1	1.21908	0.188403	-2.6939	0.0155535	1.84842	1.80006
XLOC_186094	PCBP1	23.1337	3.58598	-2.68956	0.00323889	23.1337	3.58598
XLOC_243110	ALG12	2.26371	0.350952	-2.68934	0.0320841	2.26371	0.350952
XLOC_000964	RNF187	5.04911	0.785689	-2.684	0.0174083	5.04911	0.785689
XLOC_128077	ARID3B	1.72183	0.268468	-2.68112	0.0318191	6.54341	3.43669
XLOC_379111	SND1	22.4712	3.55752	-2.65913	0.0437649	22.4712	3.55752
XLOC_142591	GGA2	7.14062	1.15017	-2.6342	0.0310203	30.7329	11.9072
XLOC_227194	RPS21	6.09065	0.984707	-2.62883	0.0229989	6.09065	0.984707
XLOC_332119	DOM3Z	2.85722	0.463067	-2.62532	0.0233951	2.85722	0.463067
XLOC_052031	ANXA11	5.67782	0.923537	-2.6201	0.0283872	5.67782	0.923537
XLOC_305640	TMED9	107.814	17.5671	-2.6176	0.00237675	107.814	17.5671
XLOC_142053	NME4	18.2092	2.96982	-2.61622	0.00667721	18.2092	2.96982
XLOC_177825	RNASEH2A	22.1816	3.62035	-2.61517	0.0201323	22.1816	3.62035
XLOC_128145	AEN	7.20226	1.1805	-2.60905	0.0140389	7.20226	1.1805
XLOC_245959	SYN3	6.40779	1.05215	-2.60649	0.0139135	6.40779	1.05215
XLOC_079870	GIT2	8.34614	1.38296	-2.59335	0.0274651	36.4242	25.2706
XLOC_060624	OAF	5.15673	0.857108	-2.58891	0.0337689	5.15673	0.857108
XLOC_281491	TBC1D14	6.51895	1.08432	-2.58785	0.0308881	27.7894	14.3928
XLOC_246860	MAFF	16.5317	2.75427	-2.58549	0.0160535	16.5317	2.75427
XLOC_238328	SIK1	9.88927	1.65229	-2.5814	0.00614036	42211.8	6.35116
XLOC_359263	NSUN5P2	2.61206	0.442846	-2.56031	0.026709	2.61206	0.442846
XLOC_305633	FGFR4	8.39556	1.42472	-2.55895	0.0199434	31.9271	6.72022
XLOC_001125	UQCRHL	287.539	48.8891	-2.55617	0.00480412	287.539	48.8891
XLOC_178018	ACTN4	2.2539	0.384348	-2.55194	0.031347	29.0212	9.10802
XLOC_178456	PRDX2	8.58345	1.47149	-2.54428	0.01246	8.58345	1.47149
XLOC_243063	RPS19BP1	7.86484	1.35816	-2.53376	0.0293076	7.86484	1.35816
XLOC_358928	ATP6V1F	29.8187	5.19024	-2.52234	0.00514701	29.8187	5.19024
XLOC_266900	GPR128	214.026	37.2938	-2.52078	0.0283836	214.026	37.2938
XLOC_154365	TMC6	2.06425	0.360186	-2.5188	0.0481747	6.60294	0.624596
XLOC_178302	POLR2E	14.2727	2.50535	-2.51018	0.0324375	15.4453	2.77131
XLOC_114623	CCDC88C	5.5306	0.97897	-2.4981	0.0219835	43.1503	261.03
XLOC_248980	WDR6	7.72571	1.37276	-2.49259	0.00684838	7.72571	1.37276
XLOC_000621	INTS3	16.2335	2.8982	-2.48575	0.0326378	29.4169	14.1126
XLOC_139725	CRTC3	88.6131	15.8362	-2.48429	0.0456186	88.6131	15.8362
XLOC_300065	CCRN4L	5.4198	0.970475	-2.48148	0.0495956	5.4198	0.970475
XLOC_149977	CFDP1	18.7618	3.36454	-2.47932	0.0389541	18.7618	3.36454
XLOC_060790	E2F8	8.64361	1.55012	-2.47925	0.042478	32.2859	25.0145
XLOC_369454	VOPP1	14.6381	2.62843	-2.47745	0.0372363	14.6381	2.62843
XLOC_142496	RNPS1	32.9637	5.93458	-2.47366	0.00977546	45.662	13.9036
XLOC_177757	TNFSF9	3.78206	0.681152	-2.47312	0.0373319	3.78206	0.681152
XLOC_142501	TCEB2	4.3406	0.782151	-2.47237	0.0435976	4.3406	0.782151
XLOC_041110	NT5C2	7.31003	1.32181	-2.46736	0.0357754	42.0763	59.0406
XLOC_413057	ISCA1	9.59924	1.73577	-2.46734	0.039317	9.59924	1.73577
XLOC_295535	FAM13AOS	6.02817	1.09343	-2.46285	0.0474556	6.02817	1.09343
XLOC_403015	ANKRD19P	4.75049	0.874518	-2.44152	0.040721	4.75049	41.5667
XLOC_403334	TLN1	4.13936	0.763046	-2.43956	0.0109353	21.0016	17.9978
XLOC_060550	SRSF8	5.83882	1.08536	-2.4275	0.0367185	17.3442	23268.7
XLOC_357833	RPS6KA2	77.1695	14.3728	-2.42469	0.0207503	77.1695	14.3728
XLOC_061033	XRRA1	2.10855	0.396925	-2.40931	0.0394331	14.6048	7.25554
XLOC_271150	ZNF148	11.4642	2.17951	-2.39507	0.0378366	11.4642	2.17951
XLOC_428638	PCDH11X	210.074	40.2507	-2.38381	0.0181589	210.074	40.2507
XLOC_087427	ANO6	43.7763	8.49455	-2.36554	0.038517	43.7763	8.49455
XLOC_359194	C7orf11	36.3621	7.09999	-2.35655	0.0100176	36.3621	7.09999
XLOC_384592	TNFRSF10D	15.7518	3.10654	-2.34213	0.0195993	22.1946	4.52036
XLOC_420666	PBX3	16.5005	3.29889	-2.32246	0.0375779	16.5005	3.29889
XLOC_061012	DHCR7	35.1389	7.13897	-2.29928	0.00770337	35.1389	7.13897
XLOC_128416	RPP25	2.42872	0.494727	-2.29549	0.043021	2.42872	0.494727
XLOC_242831	EIF3L	59.2419	12.1497	-2.2857	0.0309521	114.109	35.47
XLOC_060983	PPP1CA	21.0812	4.35306	-2.27586	0.00836093	21.0812	4.35306
XLOC_248954	LIMD1	3.94249	0.824996	-2.25665	0.0225318	17.365	17.8776
XLOC_178733	KDELR1	10.2066	2.13922	-2.25434	0.0187227	10.2066	2.13922
XLOC_249441	NUP210	17.2266	3.63033	-2.24647	0.0168133	137.719	19.3799
XLOC_181297	ZNF708	6.36349	1.35709	-2.22931	0.0421239	6.36349	1.35709
XLOC_332039	HIST1H3B	160.706	35.2057	-2.19054	0.0115827	160.706	35.2057
XLOC_001170	LUZP1	2.37217	0.519988	-2.18965	0.0258726	14.5793	11.7715
XLOC_127898	KLF13	10.294	2.27699	-2.17661	0.0323046	27.7056	11.1731
XLOC_403595	RAPGEF1	3.67605	0.816077	-2.17138	0.0308849	17.9263	11.2174
XLOC_254069	ANKRD28	12.3907	2.76451	-2.16416	0.0425152	12.3907	2.76451
XLOC_359081	ACTB	224.296	50.3615	-2.15501	0.0141103	224.296	50.3615
XLOC_079730	CTDSP2	2.19235	0.492448	-2.15444	0.0431711	10.2233	5.49677
XLOC_383190	RHEB	10.2823	2.31222	-2.15282	0.0444898	10.2823	2.31222
XLOC_000094	C1orf144	6.5083	1.47908	-2.13758	0.0366311	12.8793	2.88811
XLOC_060405	SCYL1	3.49355	0.795274	-2.13517	0.0308348	3.49355	0.795274
XLOC_154390	ACTG1	117.137	26.6966	-2.13347	0.0140394	117.137	26.6966
XLOC_001720	SMG5	7.51394	1.71881	-2.12816	0.0307112	20.6962	12.8265
XLOC_177684	BSG	19.7271	4.51631	-2.12697	0.0180906	19.7271	4.51631
XLOC_000030	TPRG1L	11.3865	2.64601	-2.10544	0.0455027	11.3865	2.64601
XLOC_259693	RPL14	31.9019	7.42341	-2.10349	0.0168926	31.9019	7.42341
XLOC_001159	MUL1	2.24304	0.523038	-2.10047	0.0493822	2.24304	0.523038
XLOC_060351	INCENP	35.1271	8.23762	-2.09228	0.0444388	63.1928	18.0108
XLOC_243074	PPPDE2	4.1637	0.986863	-2.07694	0.0491422	17.0091	9.40195
XLOC_128090	SNX33	2.7463	0.651657	-2.07531	0.0276787	2.7463	0.651657
XLOC_305971	DIAPH1	25.0623	6.00266	-2.06184	0.0198723	69.6378	92.862
XLOC_238340	PTTG1IP	32.2171	7.74003	-2.05742	0.0180569	115.651	66.6543
XLOC_281550	FAM114A1	6.31723	1.5367	-2.03946	0.0461166	14.5246	12.0299
XLOC_166484	THOC4	6.80711	1.65646	-2.03894	0.0408532	6.80711	1.65646
XLOC_331988	SSR1	17.6976	4.31231	-2.03702	0.047817	31.2969	15.1191
XLOC_056954	TCF7L2	8.42291	2.0548	-2.03532	0.0389819	8.42291	2.0548
XLOC_226971	CDC25B	9.93854	2.42656	-2.03412	0.0298783	13.7716	2.42656
XLOC_097178	TXNRD1	8.13401	1.99928	-2.02449	0.0469307	8.13401	1.99928
XLOC_142788	FBXO31	4.58923	1.13506	-2.01548	0.0353806	64.1594	8.40569
XLOC_227298	C20orf3	76.6797	18.9714	-2.01502	0.0394468	149.608	63.1442
XLOC_001231	PEF1	6.44118	1.6016	-2.00781	0.044607	10.9066	3.38845
XLOC_242904	PIM3	3.04135	0.756815	-2.0067	0.0438067	3.04135	0.756815
XLOC_227252	SLC23A2	8.37691	2.12059	-1.98195	0.0376632	38.9465	8.2272
XLOC_060467	FADD	14.1799	3.62315	-1.96854	0.0273812	14.1799	3.62315
XLOC_281876	WHSC1	13.8668	3.57547	-1.95543	0.0257571	13.8668	3.57547
XLOC_332233	TRAM2	5.19745	1.34608	-1.94904	0.0383035	15.1132	11.0962
XLOC_001082	NOL9	5.81769	1.52799	-1.92881	0.0441061	22.0491	13.6854
XLOC_187282	HDLBP	11.8472	3.17749	-1.89859	0.0332859	263.697	154.158
XLOC_238229	COL18A1	24.3199	6.57419	-1.88725	0.0471786	69085.6	9.53574
XLOC_060349	FADS2	14.2057	3.9816	-1.83505	0.0345158	72.1248	24.7567
XLOC_384898	RPL8	31.7777	9.04329	-1.81309	0.0461017	31.7777	9.04329
XLOC_177891	GDF15	10.5255	3.01326	-1.8045	0.0449072	11.1482	3.34111
XLOC_177894	UBA52	19.5359	5.66249	-1.78662	0.0378414	19.5359	5.66249
XLOC_001057	GNB1	57.5484	17.3535	-1.72955	0.0456966	81.3375	34.8067
XLOC_001392	JUN	30.9661	9.53743	-1.69902	0.0460899	30.9661	9.53743
XLOC_384338	C8orf4	10.7078	35.741	1.73892	0.0450842	10.7078	35.741
XLOC_305970	TAF7	19.2052	65.9426	1.77971	0.0359404	19.2052	65.9426
XLOC_001999	HIST3H2A	11.5544	40.136	1.79645	0.0370105	11.5544	40.136
XLOC_249086	RG9MTD1	15.3071	55.3737	1.855	0.0384224	15.3071	55.3737
XLOC_153554	AATF	4.76737	18.0357	1.91959	0.0386943	22.5425	38.4472
XLOC_359124	TWISTNB	6.8066	25.9918	1.93305	0.0289584	50.3058	47.1077
XLOC_243021	C22orf28	16.0039	61.2482	1.93624	0.0403004	25.3386	74.5789
XLOC_249921	KCNMB3	2.34212	9.14692	1.96547	0.0337939	7.6794	13.2394
XLOC_305311	NLN	7.77668	32.9517	2.08312	0.0253198	18.6962	42.1142
XLOC_249057	CHMP2B	6.35259	27.1269	2.09431	0.0301091	6.35259	27.1269
XLOC_423073	TCEAL8	14.1867	60.8658	2.10109	0.0395372	14.1867	60.8658
XLOC_114463	BAZ1A	3.2511	14.0217	2.10867	0.0489391	49.65	62.6172
XLOC_249307	SEC62	3.26331	14.3764	2.1393	0.0245821	34.6489	122.412
XLOC_114663	HSP90AA1	50.9729	225.941	2.14814	0.048833	53.3	227.628
XLOC_422782	NGFRAP1	13.5216	60.346	2.15799	0.0398928	13.5216	60.346
XLOC_041156	NSMCE4A	8.08263	36.4346	2.17241	0.0470858	25.9661	91.2412
XLOC_384451	NACAP1	13.7138	61.9441	2.17533	0.0295645	13.7138	61.9441
XLOC_000432	HSP90B3P	12.1159	55.7049	2.2009	0.0172695	12.1159	55.7049
XLOC_001710	ASH1L	2.94685	13.7982	2.22723	0.0485188	87.9612	94.7023
XLOC_061080	CWC15	7.38833	34.9216	2.2408	0.010607	7.38833	34.9216
XLOC_402989	TLE4	62.9279	299.946	2.25293	0.0098295	78.7634	371.656
XLOC_142655	VPS35	20.2125	98.4461	2.28409	0.0193293	57.7025	149.553
XLOC_000553	TXNIP	1.43158	6.98035	2.28569	0.0224052	1.43158	6.98035
XLOC_297807	CCDC109B	17.056	84.6289	2.31087	0.0349511	17.056	84.6289
XLOC_242707	USP18	9.22705	45.8554	2.31315	0.0278075	9.22705	45.8554
XLOC_000902	C1orf97	11.2205	56.0079	2.31949	0.0127918	11.2205	56.0079
XLOC_282211	PPID	11.483	57.4555	2.32295	0.0140586	11.483	57.4555
XLOC_127915	EIF2AK4	2.43719	12.2532	2.32987	0.0147025	23.768	47.8208
XLOC_178051	BCKDHA	0.667558	3.38845	2.34366	0.0343066	15.1353	5.73292
XLOC_060551	ENDOD1	1.52734	7.78811	2.35025	0.0447934	8.59861	8048.3
XLOC_281567	GUF1	5.2267	26.6627	2.35085	0.0228946	71.8335	134.813
XLOC_282232	HMGB2	19.3535	99.7366	2.36553	0.0289222	19.3535	99.7366
XLOC_305990	SPINK1	7.37092	38.1174	2.37053	0.0474901	7.37092	38.1174
XLOC_001507	EXTL2	18.8366	97.4824	2.37161	0.0475975	18.8366	97.4824
XLOC_128264	TMEM87A	11.4255	60.4235	2.40285	0.0126004	33.0923	81.734
XLOC_101105	HMGB1	11.5615	62.2348	2.42839	0.0147228	11.5615	62.2348
XLOC_101153	MED4	3.32895	18.9863	2.51182	0.0274605	172.079	40.9373
XLOC_331465	CD83	0.778058	4.46508	2.52074	0.0283012	0.778058	5.19214
XLOC_154266	NACA2	8.49299	49.5767	2.54532	0.0108984	8.49299	49.5767
XLOC_402975	GDA	5.34745	31.7171	2.56834	0.0468888	40.0792	141.032
XLOC_060933	ATL3	7.98126	47.6875	2.57892	0.00700441	78.8983	97.1883
XLOC_227234	IDH3B	5.56978	33.3289	2.58108	0.022088	21.7969	41.1797
XLOC_422750	FLJ44635	6.2769	37.8158	2.59086	0.0178483	6.2769	37.8158
XLOC_060249	PDHX	10.8553	65.5912	2.5951	0.0311494	10.8553	65.5912
XLOC_296412	C4orf37	3.87197	24.3693	2.65393	0.0332007	3.87197	24.3693
XLOC_114106	PSME1	3.86368	24.4135	2.65963	0.00365655	3.86368	24.4135
XLOC_384410	FABP5	13.6991	86.8716	2.6648	0.0197909	13.6991	86.8716
XLOC_422836	XIAP	1.2754	8.11118	2.66896	0.040321	17.7753	36.9264
XLOC_000095	NECAP2	5.62389	35.9658	2.67699	0.029963	5.62389	35.9658
XLOC_105993	LECT1	8.32235	53.4422	2.68292	0.0392389	8.32235	53.4422
XLOC_060794	FANCF	1.54347	10.1431	2.71625	0.0327473	29.0071	24.848
XLOC_114636	C14orf142	0.498227	3.30585	2.73015	0.0494005	0.498227	3.30585
XLOC_060199	NUCB2	3.65705	24.4581	2.74156	0.0492744	12.0584	52.3322
XLOC_248936	ZNF662	0.334895	2.28471	2.77023	0.042833	0.554076	3.39857
XLOC_079343	MAP1LC3B2	2.08679	15.1132	2.85645	0.0227206	2.08679	15.1132
XLOC_384254	FDFT1	22.7159	164.549	2.85674	0.00248078	110.977	265.154
XLOC_114140	PSMA6	50.8657	372.021	2.87062	0.00512094	103.311	842.58
XLOC_079380	DENR	1.4828	10.9008	2.87803	0.0433866	26.2827	46.8195
XLOC_186100	MPHOSPH10	1.0217	7.581	2.89141	0.0258094	8.96803	43.5697
XLOC_249985	UBXN7	1.00917	7.53011	2.8995	0.00354807	79.6768	53.9069
XLOC_118208	FOXA1	2.10684	15.7286	2.90024	0.0356902	2.10684	15.7286
XLOC_433110	PCDH11Y	9.12134	68.4809	2.90838	0.0447852	9.12134	68.4809
XLOC_040644	RPP30	43.1635	325.084	2.91293	0.00794299	55.0253	338.092
XLOC_128281	MFAP1	3.34531	25.3758	2.92324	0.00513228	3.34531	25.3758
XLOC_430124	HTR2C	10.5672	80.5138	2.92964	0.00654075	10.5672	80.5138
XLOC_249993	DLG1	3.16191	24.2322	2.93806	0.0122054	160.549	116.372
XLOC_242718	RANBP1	62.7033	485.168	2.95187	0.0405587	62.7033	485.168
XLOC_403380	ALDH1A1	6.09891	47.8267	2.97119	0.000950471	129.606	350.669
XLOC_127884	WHAMMP2	0.705478	5.59093	2.98642	0.0304331	2.63807	10.5743
XLOC_000846	PPP1R12B	0.981911	7.98405	3.02346	0.048402	25.3441	24.9805
XLOC_186034	SOCS5	1.70171	14.0961	3.05024	0.0322751	10.3841	22.5503
XLOC_079502	TAS2R50	0.472797	3.99415	3.0786	0.0426869	0.472797	73.2581
XLOC_040868	DNAJC1	12.6743	110.3	3.12146	0.0148092	12.6743	110.3
XLOC_358583	HDAC9	0.616359	5.4574	3.14637	0.0369618	2.67487	10.3762
XLOC_178792	ZNF616	2.03644	18.0458	3.14754	0.00775289	2.03644	18.0458
XLOC_332394	EPB41L2	37.5131	340.418	3.18184	0.0030347	83.802	412.159
XLOC_384463	OXR1	1.34931	12.3113	3.18968	0.0330588	49.1394	134.898
XLOC_186601	ATG4B	13.4135	124.151	3.21034	0.00247508	18.3885	125.012
XLOC_120243	SAMD4A	0.431523	4.00625	3.21474	0.0485266	0.431523	4.00625
XLOC_357393	QKI	3.50522	32.9533	3.23285	0.0205088	3.50522	32.9533
XLOC_402982	GCNT1	1.375	13.4651	3.29172	0.0335193	31.8261	6899.51
XLOC_388500	LEPROTL1	74.973	752.339	3.32694	0.000294058	74.973	752.339
XLOC_051274	C10orf11	0.701428	7.05731	3.33075	0.0402792	0.701428	7.05731
XLOC_358637	BBS9	0.813695	8.34467	3.35829	0.021262	10.1649	26.5424
XLOC_033213	KCNH1	2.16135	22.4416	3.37617	0.0487122	2.16135	22.4416
XLOC_114497	NIN	1.076	11.266	3.38822	0.0251063	915.999	1518
XLOC_027950	RALGPS2	2.8721	32.1964	3.48672	0.0176908	2.8721	32.1964
XLOC_054415	BLNK	11.6356	131.584	3.49937	0.00123318	11.6356	131.584
XLOC_000822	CFH	0.763244	8.70236	3.51119	0.00386171	2.20219	65.6658
XLOC_000859	SNRPE	18.4059	210.857	3.51803	0.04283	18.4059	210.857
XLOC_040665	CYP2C19	0.643596	7.449	3.53282	0.0120535	5.41585	12.1739
XLOC_218382	COL5A2	2.45618	28.9883	3.56099	0.0443658	2.45618	28.9883
XLOC_102002	RNF6	0.669718	7.91067	3.56217	0.0437643	0.669718	7.91067
XLOC_054077	PLCE1	0.837296	9.94461	3.57011	0.0301044	0.837296	9.94461
XLOC_060640	SPA17	1.6426	19.8905	3.59803	0.041741	1.6426	19.8905
XLOC_424605	REPS2	211.463	2632.32	3.63786	0.0190134	211.463	2632.32
XLOC_281677	HERC5	1.83672	22.9457	3.64302	0.0111145	1.83672	22.9457
XLOC_114211	SNAPC1	0.409753	5.20043	3.6658	0.0214137	4.42611	20.1242
XLOC_186029	PRKCE	1.04831	13.933	3.73237	0.0409617	15.8111	21.0048
XLOC_332074	UBD	2.55556	33.99	3.7334	0.000398511	2.55556	33.99
XLOC_141554	MEF2A	0.32337	4.31487	3.73806	0.0449529	0.32337	4.31487
XLOC_079011	PPFIBP1	8.3904	112.245	3.74177	0.0135568	53.2219	154.633
XLOC_040840	PHYH	32.8663	462.503	3.81478	0.00879212	59.7092	507.455
XLOC_101111	STARD13	0.245725	3.52025	3.84056	0.0143392	21.2032	12.6182
XLOC_358861	PSMC2	7.32085	110.785	3.91961	0.00153947	247.196	360.304
XLOC_114179	CDKN3	12.3816	190.444	3.94309	0.00650745	77.2189	301.665
XLOC_351357	ARHGAP18	1.01077	16.0533	3.98935	0.0450038	1.01077	16.0533
XLOC_207817	HNMT	1.12715	17.9502	3.99324	0.031222	1.12715	17.9502
XLOC_121407	MNAT1	1.31032	20.9457	3.99866	0.0446257	1.31032	20.9457
XLOC_001106	EXOSC10	1.56825	26.3346	4.06974	0.0027579	53.0155	105.196
XLOC_079194	LYZ	9.78082	170.205	4.12117	3.1e-06	179.216	519.083
XLOC_079331	TRAFD1	10.7469	189.002	4.13642	0.0476199	10.7469	189.002
XLOC_305382	MBLAC2	0.75552	13.7742	4.18836	0.0443337	0.75552	13.7742
XLOC_302022	FBXW7	1.57717	29.1939	4.21026	0.0419339	1.57717	29.1939
XLOC_331850	AKAP7	1.40327	27.6674	4.30132	0.00995834	22.6091	411.103
XLOC_003533	H6PD	6.8325	135.167	4.30619	0.0488159	6.8325	135.167
XLOC_173522	PSTPIP2	1043.92	20884.7	4.32236	0.0160617	1043.92	20884.7
XLOC_027549	PAPPA2	2.71363	55.4931	4.35401	0.00903252	2.71363	55.4931
XLOC_102417	MTUS2	9.54579	197.064	4.36765	0.035657	9.54579	197.064
XLOC_187252	C2orf52	0.139272	2.90297	4.38155	0.0285233	0.139272	2.90297
XLOC_100908	CDK8	1.63756	35.2811	4.42928	0.0308991	11.2529	43.7449
XLOC_331065	COL23A1	176.219	3817.63	4.43723	0.00556716	176.219	3817.63
XLOC_186215	GCC2	0.492248	11.1463	4.50103	0.00275548	106.245	188.683
XLOC_178532	ZNF14	2.95086	67.2764	4.51089	0.00448287	4.12547	68.9429
XLOC_101119	CSNK1A1L	16.9173	399.278	4.56082	0.00166377	75.1809	509.537
XLOC_249151	DTX3L	1.67234	40.6531	4.60343	0.0287331	1.67234	40.6531
XLOC_358587	RPL23P8	38.8176	967.522	4.63951	5.87e-07	38.8176	967.522
XLOC_076186	CADM1	0.758319	19.0827	4.65332	0.0408058	0.758319	19.0827
XLOC_249840	PLSCR1	2.68065	68.6938	4.67953	0.00228247	2.68065	68.6938
XLOC_392026	NKAIN3	13.5023	347.525	4.68584	0.0232572	13.5023	347.525
XLOC_271952	TMCC1	1.05145	27.1086	4.6883	0.0394186	1.05145	27.1086
XLOC_279492	EHHADH	0.458603	12.6578	4.78664	0.0478854	0.458603	12.6578
XLOC_395137	RALYL	1.60109	44.7034	4.80326	0.0482355	1.60109	44.7034
XLOC_000008	ISG15	0.906932	25.7028	4.82479	0.000181742	0.906932	25.7028
XLOC_248231	TBC1D22A	2.35613	66.8339	4.82609	0.0341766	2.35613	66.8339
XLOC_214641	MYO3B	3.40738	97.4395	4.83777	0.0471879	3.40738	97.4395
XLOC_249328	FXR1	22.649	682.556	4.91343	8.98e-06	56.5464	10010.8
XLOC_186084	APLF	1.18818	36.1235	4.92611	0.0163805	30.157	52.7557
XLOC_000436	RPAP2	1.01729	31.5779	4.95612	0.0229718	37.2676	93.0932
XLOC_216238	TTC30B	4.00343	124.484	4.95858	0.0294547	4.00343	124.484
XLOC_001343	MGC12982	1.32944	41.5882	4.96729	0.0181862	1.32944	41.5882
XLOC_402977	ANXA1	0.572649	18.1757	4.98821	0.00768215	0.572649	18.1757
XLOC_137189	PEAK1	0.228003	7.72079	5.08163	0.0497602	0.228003	7.72079
XLOC_377303	MDFIC	0.132815	4.52532	5.09053	0.0492767	0.132815	4.52532
XLOC_086639	KIF21A	0.776859	26.7051	5.10332	0.0496542	0.776859	26.7051
XLOC_137987	KIAA1199	1.55838	56.0242	5.16793	0.0322819	1.55838	56.0242
XLOC_040790	CTAGE7P	0.512806	19.0101	5.21221	0.00845918	9.21976	19.0101
XLOC_384237	AGPAT5	0.0717212	2.71557	5.24271	0.044396	20.157	31.7939
XLOC_305218	MTRR	0.211626	8.38039	5.30743	0.041723	9.4232	21.764
XLOC_230311	MACROD2	0.120681	4.93438	5.3536	0.0377501	0.120681	4.93438
XLOC_414776	PTCH1	0.114001	4.69508	5.36402	0.0498954	0.114001	4.69508
XLOC_126391	CLMN	0.0534238	2.23343	5.38563	0.0487953	0.0534238	2.23343
XLOC_324492	TCF7	0.158757	6.66701	5.39214	0.048708	0.158757	6.66701
XLOC_383877	LMBR1	1.78054	74.9723	5.39597	0.0375166	1.78054	74.9723
XLOC_178814	LILRB3	0.103195	4.35878	5.40049	0.0466778	0.103195	4.35878
XLOC_040663	HELLS	2.54209	109.507	5.42887	0.0482308	87.2038	12608
XLOC_201352	NCAPH	2.66765	115.044	5.43047	0.0363925	2.66765	115.044
XLOC_000452	SNX7	0.900356	38.9203	5.43389	0.0357664	26.098	99.4192
XLOC_199492	CTNNA2	0.14153	6.15441	5.44244	0.0462909	0.14153	6.15441
XLOC_247152	TNRC6B	0.305008	13.3149	5.44805	0.0468001	0.305008	13.3149
XLOC_428428	RLIM	0.150467	6.57146	5.4487	0.0460403	0.150467	6.57146
XLOC_078996	C12orf39	0.218296	9.58112	5.45583	0.0455913	2.72165	12.7549
XLOC_277367	MECOM	0.125239	5.52312	5.46273	0.0453189	0.125239	5.52312
XLOC_245555	SEC14L2	0.842173	37.2279	5.46612	0.0474653	0.842173	37.2279
XLOC_209826	MBD5	0.70871	31.4282	5.47072	0.0470151	0.70871	31.4282
XLOC_127718	CDCA4	0.190796	8.52158	5.48102	0.0447648	0.190796	8.52158
XLOC_233342	NCOA6	0.141845	6.38011	5.4912	0.0327043	0.141845	6.38011
XLOC_408481	NPR2	0.278905	12.56	5.49292	0.0446457	0.278905	12.56
XLOC_209804	ACVR2A	0.499281	22.6096	5.50094	0.045113	0.499281	22.6096
XLOC_359846	GNA12	36.5642	1665.57	5.50944	0.0147415	36.5642	1665.57
XLOC_079574	H3F3C	0.236013	10.7938	5.51519	0.042586	34.8199	110.667
XLOC_422867	UBE2NL	1.17824	54.5796	5.53366	0.00359675	1.17824	54.5796
XLOC_422747	TAF1	16.6207	770.951	5.53559	0.0410698	30.6398	792.134
XLOC_101311	PSPC1	0.100369	4.66802	5.53942	0.0419416	0.100369	4.66802
XLOC_188758	GREB1	0.166977	7.82613	5.55058	0.0416696	0.166977	7.82613
XLOC_380121	CHCHD3	0.406153	19.0491	5.55155	0.0425931	0.406153	19.0491
XLOC_276401	KPNA4	0.907285	42.6667	5.55541	0.0434666	0.907285	42.6667
XLOC_166419	BAHCC1	1.82431	85.8942	5.55714	0.043891	1.82431	85.8942
XLOC_359054	WDR60	0.663835	31.2583	5.55727	0.0420353	40.6408	10689.7
XLOC_322806	SNCAIP	0.262137	12.4322	5.56762	0.0302098	0.262137	12.4322
XLOC_066158	ABTB2	1.4004	66.7398	5.57464	0.0429812	1.4004	66.7398
XLOC_020797	MAGI3	0.233457	11.1502	5.57776	0.040822	0.233457	11.1502
XLOC_101130	KBTBD7	0.256568	12.5309	5.61001	0.0395313	115.075	78.682
XLOC_304944	SORBS2	0.541062	26.6475	5.62206	0.0400307	0.541062	26.6475
XLOC_404607	SLC1A1	0.233457	11.6053	5.63548	0.0385112	0.233457	11.6053
XLOC_018561	DPYD	0.827053	41.4039	5.64564	0.0395612	0.827053	41.4039
XLOC_214302	CERS6	0.364201	18.2854	5.64981	0.0384303	0.364201	18.2854
XLOC_313877	PDE4D	0.615683	30.9515	5.65168	0.0389941	0.615683	30.9515
XLOC_305595	HMMR	6.54102	328.893	5.65196	0.000861941	12.7039	376.556
XLOC_080074	NINJ2	1.06485	53.5737	5.6528	0.0395029	1.06485	53.5737
XLOC_267731	BBX	0.15789	8.10035	5.68099	0.036499	0.15789	8.10035
XLOC_097505	NUAK1	0.256473	13.1761	5.68298	0.0367808	0.256473	13.1761
XLOC_079590	NELL2	0.0606924	3.1421	5.69407	0.0367994	6.61913	19.678
XLOC_301372	SLC10A7	0.0624282	3.23315	5.6946	0.0358417	0.0624282	3.23315
XLOC_132124	CYP19A1	0.0840664	4.35814	5.69604	0.0357948	0.0840664	4.35814
XLOC_422991	GPKOW	0.0637066	3.30822	5.69847	0.0339033	4.62854	7.1408
XLOC_255029	KCNH8	0.942935	49.1142	5.70284	0.0374263	0.942935	49.1142
XLOC_335746	CDKAL1	0.474334	24.9297	5.71582	0.0362225	0.474334	24.9297
XLOC_349244	DSE	0.474334	24.9297	5.71582	0.0362225	0.474334	24.9297
XLOC_054829	HPSE2	2.61249	137.645	5.71938	0.00466349	2.61249	137.645
XLOC_052419	NRG3	0.425277	22.8482	5.74753	0.0349378	0.425277	22.8482
XLOC_072844	TMEM135	1.25	67.2817	5.75021	0.0254979	1.25	67.2817
XLOC_127963	B2M	59.1063	3208.75	5.76256	7.22e-07	87.3032	3413.08
XLOC_130107	MEIS2	0.364201	19.8092	5.76529	0.0341383	0.364201	19.8092
XLOC_089627	R3HDM2	0.564203	31.1548	5.7871	0.0338297	0.564203	31.1548
XLOC_355184	ESR1	1.11133	61.6116	5.79285	0.0342075	1.11133	61.6116
XLOC_337892	TBC1D22B	17.0423	955.777	5.80948	0.0153874	17.0423	955.777
XLOC_244557	ADRBK2	0.589032	33.417	5.82609	0.0325243	0.589032	33.417
XLOC_296768	PPP3CA	0.360408	20.6967	5.84363	0.0314608	0.360408	20.6967
XLOC_228354	C20orf196	2.05069	117.968	5.84614	0.0325897	2.05069	117.968
XLOC_367060	C7orf10	0.580561	33.5184	5.85136	0.0316626	0.580561	33.5184
XLOC_358966	TTC26	0.24279	14.1236	5.86226	0.0306427	10.5398	11771.6
XLOC_349654	FAM184A	0.210909	12.3731	5.87444	0.0300449	0.210909	12.3731
XLOC_242075	C2CD2	0.224928	13.306	5.88647	0.0297096	0.224928	13.306
XLOC_360557	RPA3	0.505858	30.2375	5.90146	0.0299167	0.505858	30.2375
XLOC_318692	GPR98	0.686131	41.4407	5.91642	0.0297076	0.686131	41.4407
XLOC_250574	CNTN4	0.181447	10.9752	5.91855	0.0286066	0.181447	10.9752
XLOC_161066	FAM117A	4.34124	264.968	5.93157	0.0298688	4.34124	264.968
XLOC_022524	RNF115	0.113536	6.96094	5.93806	0.0278834	0.113536	6.96094
XLOC_173227	SETBP1	0.0543919	3.36128	5.94947	0.0275206	0.0543919	3.36128
XLOC_218036	CALCRL	0.0765141	4.79859	5.97074	0.0269104	0.0765141	4.79859
XLOC_361982	AGMO	0.107806	6.89426	5.99889	0.0261409	0.107806	6.89426
XLOC_049897	PBLD	0.210909	13.5901	6.00979	0.0260485	0.210909	13.5901
XLOC_177787	C19orf66	0.0845458	5.49514	6.02228	0.0189778	0.0845458	5.49514
XLOC_067873	PTPRJ	0.0603404	3.9475	6.03167	0.0252248	0.0603404	3.9475
XLOC_185994	SPAST	0.217762	14.308	6.03793	0.025905	15.349	56.3851
XLOC_202986	NCK2	3.54759	234.024	6.04367	0.0264689	3.54759	234.024
XLOC_060570	ATM	2.06806	136.752	6.04714	0.0269395	95.9849	261.45
XLOC_154884	ANKFY1	0.127511	8.44242	6.04896	0.0248095	0.127511	8.44242
XLOC_080286	FBXL14	0.798097	53.025	6.05396	0.0257532	0.798097	53.025
XLOC_311884	GHR	0.325913	21.7448	6.06004	0.0249494	0.325913	21.7448
XLOC_049018	ANK3	2.48095	165.646	6.06106	0.0259395	2.48095	165.646
XLOC_409524	PGM5	0.0662452	4.434	6.06465	0.0243525	0.0662452	4.434
XLOC_275760	KCNAB1	2.09181	141.251	6.07737	0.0107671	2.09181	141.251
XLOC_277085	PDCD10	0.173934	11.785	6.08227	0.0240259	0.173934	11.785
XLOC_415911	BAAT	1.16113	78.9809	6.0879	0.0250183	1.16113	78.9809
XLOC_243725	PI4KAP1	0.240186	16.3405	6.08816	0.0217964	0.240186	16.3405
XLOC_057675	SLC18A2	16.9318	1188.59	6.13337	0.0240387	16.9318	1188.59
XLOC_359075	RADIL	0.786801	56.1896	6.15816	3.37e-07	0.786801	56.1896
XLOC_010470	ZCCHC11	0.720458	52.2508	6.18039	0.0223956	0.720458	52.2508
XLOC_242335	HSF2BP	0.0564366	4.10277	6.18382	0.0214187	0.0564366	4.10277
XLOC_209105	GTDC1	0.0659229	4.85166	6.20155	0.0210096	0.0659229	4.85166
XLOC_079015	CCDC91	0.0922697	6.86868	6.21803	0.0212483	84.2088	52.4751
XLOC_060572	ZC3H12C	0.0832667	6.30693	6.24305	0.0207329	3.37645	8.75171
XLOC_131399	SQRDL	0.0199306	1.56098	6.29132	0.0190514	0.0199306	1.56098
XLOC_272242	CPNE4	3.41457	269.172	6.30068	0.0199698	3.41457	269.172
XLOC_386424	DLC1	1.51009	121.798	6.33371	0.0191601	1.51009	121.798
XLOC_103617	UFM1	0.0596749	4.88002	6.35362	0.0177793	0.0596749	4.88002
XLOC_124501	NRXN3	0.184853	15.4045	6.38083	0.0173534	0.184853	15.4045
XLOC_375032	CUX1	0.220073	19.1527	6.44342	0.0162308	0.220073	19.1527
XLOC_023033	VPS45	0.238856	21.4878	6.49123	0.0154058	0.238856	21.4878
XLOC_372071	MAGI2	0.123585	11.5744	6.54929	0.0142973	0.123585	11.5744
XLOC_040641	IFIT1	2.42325	232.105	6.58169	6.38e-10	2.42325	232.105
XLOC_315712	MAP1B	0.0925985	8.93763	6.59276	0.0135914	0.0925985	8.93763
XLOC_132041	TNFAIP8L3	0.67528	66.511	6.62196	0.0136222	0.67528	66.511
XLOC_249010	DNAH1	0.568697	57.6292	6.663	0.000566798	159.728	9017.08
XLOC_281636	AREG	0.120479	12.4447	6.6906	0.031008	0.120479	12.4447
XLOC_411295	GNAQ	0.332343	34.5684	6.70063	0.0122172	0.332343	34.5684
XLOC_207236	MGAT5	0.238856	26.1591	6.77503	0.0111212	0.238856	26.1591
XLOC_061147	SIK3	0.848639	96.0217	6.82207	0.049964	0.848639	96.0217
XLOC_171247	DSG4	0.0281677	3.20488	6.83008	0.0103242	0.0281677	3.20488
XLOC_186452	AOX1	0.0347992	4.11461	6.88556	0.0105177	1.87424	10514.4
XLOC_256458	RARB	0.0189244	2.4647	7.02502	0.00818892	0.0189244	2.4647
XLOC_180515	CYP4F11	8.15062	1088.64	7.0614	0.00825989	8.15062	1088.64
XLOC_415188	TDRD7	0.238856	33.6331	7.1376	0.00721256	0.238856	33.6331
XLOC_186342	PSMD14	0.197813	41.8976	7.72659	0.0034967	157.71	282.526
XLOC_079334	OAS1	0.130634	37.2654	8.15616	0.000312703	0.130634	37.2654
XLOC_061085	CCDC82	0.284053	107.406	8.5627	0.0101191	31.3455	155.53
XLOC_238202	MX1	0.593904	247.764	8.70452	0.00448834	0.593904	247.764
XLOC_178860	C19orf18	1.13856	486.647	8.73952	0.00937535	1.13856	7905.08
XLOC_153705	PRR11	19.9761	11127.7	9.12166	0.0172421	26.4147	11132.6
XLOC_153824	ANAPC11	1.70203	1075.47	9.3035	8.75e-06	1.70203	1075.47
XLOC_001211	IFI6	0.126602	107.82	9.73411	7.95e-05	0.126602	107.82
XLOC_079539	LMO3	9.61082	10518.3	10.096	8.25e-05	9.61082	10518.3
XLOC_060395	MRPL49	6.30041	7359.6	10.19	0.00256806	6.30041	7359.6
XLOC_358522	SUN1	15.8199	18555.3	10.1959	0.00894017	15.8199	18555.3
XLOC_186401	OSBPL6	9.33546	11750.4	10.2977	5.44e-07	9.33546	11750.4
XLOC_166759	C18orf21	6.72126	9287.3	10.4323	0.00117841	6.72126	9287.3
XLOC_079554	KRAS	18.9287	29693.5	10.6154	0.0159973	18.9287	29693.5
XLOC_178495	C19orf42	16.4087	25969.3	10.6281	3.14e-05	16.4087	25969.3
XLOC_242985	TTC28	3.97467	7420.49	10.8665	4.62e-05	3.97467	7420.49
XLOC_000285	C1orf228	5.53429	12366	11.1257	6.1e-07	13618.9	12366
XLOC_384259	ZDHHC2	8.68687	21027.9	11.2412	0.000120424	8.68687	21027.9
XLOC_001239	BSDC1	5.61079	14224.6	11.3079	0.0282374	5.61079	14224.6
XLOC_001322	TESK2	2.73791	9273.65	11.7258	9.77e-05	13.3619	9451.4
XLOC_177821	ZNF136	2.31223	9279.07	11.9705	0.00104967	2.31223	9279.07
XLOC_153985	FLII	2.97785	12983.2	12.0901	0.000279935	2.97785	12983.2
XLOC_281535	TBC1D19	1.75934	8656.81	12.2646	6.94e-08	35.5269	8669.63
XLOC_305933	CDKL3	2.21601	17309.7	12.9313	1.58e-08	5.41424	17315.7
XLOC_249162	KALRN	1.26476	9891.25	12.9331	0.000471076	88.9625	16090.4
XLOC_305771	PPAP2A	0.961757	7907.88	13.0053	0.0026208	8.06286	7913.68
XLOC_423024	PDZD11	2.2409	19784.6	13.108	5.17e-11	2.2409	19784.6
XLOC_186033	CRIPT	1.18811	13602.9	13.4829	8.29e-07	2.59262	13606.9
XLOC_332002	C6orf52	1.80454	22255.3	13.5902	6.59e-09	1.80454	22255.3
XLOC_166720	C18orf1	1.31511	17929.5	13.7349	2.22e-16	1.31511	17929.5
XLOC_154034	LRRC37BP1	0.120072	11127.7	16.4999	4.21e-08	0.120072	11127.7
XLOC_233986	ACTR5	0	7.2947	1.79769e+308	0.0494863	0	7.2947
XLOC_375632	ATXN7L1	0	11.299	1.79769e+308	0.0462559	0	11.299
XLOC_178503	BST2	0	5.84852	1.79769e+308	0.0325243	0	45.3402
XLOC_338253	BTBD9	0	14.6538	1.79769e+308	0.0419876	0	14.6538
XLOC_030722	C1orf53	0	68.3512	1.79769e+308	0.0468624	0	68.3512
XLOC_000823	CFHR1	0	19.5933	1.79769e+308	0.0374156	0	19.5933
XLOC_070944	CLPB	0	60.2898	1.79769e+308	0.0448163	0	60.2898
XLOC_176704	DOK6	0	9.75229	1.79769e+308	0.0478076	0	9.75229
XLOC_340677	DST	0	39.7252	1.79769e+308	0.0471727	0	39.7252
XLOC_292385	EPHA5	0	8.84549	1.79769e+308	0.0491392	0	8.84549
XLOC_071118	FAM168A	0	50.6029	1.79769e+308	0.0494863	0	50.6029
XLOC_034495	GPATCH2	0	30.4485	1.79769e+308	0.0456673	0	30.4485
XLOC_281676	HERC6	0	10.1318	1.79769e+308	0.0478076	0	21.7039
XLOC_431659	HS6ST2	0	42.7282	1.79769e+308	0.0468624	0	42.7282
XLOC_187041	IFIH1	0	14.9103	1.79769e+308	0.0256502	0	29.0656
XLOC_040642	IFIT5	0	310.682	1.79769e+308	0.0385424	3.79629	7170.21
XLOC_060671	IFITM3	0	6.13497	1.79769e+308	0.0457599	0	6.13497
XLOC_001807	KIFAP3	0	7.56215	1.79769e+308	0.0468624	9.05038	29.5808
XLOC_423102	KLHL13	0	79.3004	1.79769e+308	0.0412868	7.102	120.995
XLOC_154373	LGALS3BP	0	1.13398	1.79769e+308	0.0450958	0	1.5486
XLOC_395696	MMP16	0	22.4586	1.79769e+308	0.038349	0	22.4586
XLOC_175467	NEDD4L	0	29.4137	1.79769e+308	0.0437372	0	29.4137
XLOC_079335	OAS3	0	9.20922	1.79769e+308	0.0141613	0	25.27
XLOC_037603	PCNXL2	0	1.78651	1.79769e+308	0.0445407	0	1.78651
XLOC_224715	PID1	0	44.1747	1.79769e+308	0.0487981	0	44.1747
XLOC_359317	SAMD9	0	9.27789	1.79769e+308	0.0211579	0	18.7584
XLOC_303625	SH3RF1	0	13.2411	1.79769e+308	0.0291542	0	13.2411
XLOC_326491	SH3RF2	0	17.0156	1.79769e+308	0.033321	0	17.0156
XLOC_075600	SIK2	0	11.0835	1.79769e+308	0.0399644	0	11.0835
XLOC_329761	SLIT3	0	6.15452	1.79769e+308	0.0491392	0	6.15452
XLOC_244340	SPECC1L	0	17.3956	1.79769e+308	0.0487981	0	17.3956
XLOC_062749	TEAD1	0	54.0143	1.79769e+308	0.0468624	0	54.0143
XLOC_268995	TIGIT	0	6.76184	1.79769e+308	0.0471727	0	6.76184

## Sheet: NonCod Single
gene_id	locus	value_HuH7	value_IFN	log2_fold_change	p_value	Huh7_fpkm	IFN_fpkm
XLOC_433125	chrY:10037762-10037881	41158.2	0	-1.79769e+308	0.0102768	41158.2	0
XLOC_358642	chr7:36006059-36013264	242.857	0	-1.79769e+308	0.0217223	242.857	0
XLOC_178214	chr19:54733668-54734350	7.22066	0	-1.79769e+308	0.0242465	7.22066	0
XLOC_066546	chr11:36288408-36289580	6.24462	0	-1.79769e+308	0.026075	6.24462	0
XLOC_181629	chr19:28246636-28247826	5.99045	0	-1.79769e+308	0.0264854	5.99045	0
XLOC_373840	chr7:93469089-93469498	25.974	0	-1.79769e+308	0.0290306	25.974	0
XLOC_126333	chr14:95098288-95098472	273.804	0	-1.79769e+308	0.0293537	273.804	0
XLOC_115212	chr14:23350709-23351602	7.10492	0	-1.79769e+308	0.0302621	7.10492	0
XLOC_164857	chr17:70562998-70563993	5.68806	0	-1.79769e+308	0.0320369	5.68806	0
XLOC_123077	chr14:71796356-71796772	21.5327	0	-1.79769e+308	0.0323121	21.5327	0
XLOC_244086	chr22:23330504-23330764	66.1385	0	-1.79769e+308	0.0324519	66.1385	0
XLOC_056738	chr10:113853457-113854104	9.78392	0	-1.79769e+308	0.0331741	9.78392	0
XLOC_266829	chr3:99944682-99945051	25.9938	0	-1.79769e+308	0.0336269	25.9938	0
XLOC_095041	chr12:92261961-92263142	4.05891	0	-1.79769e+308	0.034912	4.05891	0
XLOC_388086	chr8:27428513-27429140	9.33834	0	-1.79769e+308	0.0354256	9.33834	0
XLOC_142583	chr16:21850237-21854905	17.7684	0	-1.79769e+308	0.0363699	17.7684	0
XLOC_018498	chr1:97290007-97290724	7.3382	0	-1.79769e+308	0.0365098	7.3382	0
XLOC_227784	chr20:2419731-2420250	12.0138	0	-1.79769e+308	0.0366984	12.0138	0
XLOC_274498	chr3:146955827-146956191	23.6212	0	-1.79769e+308	0.0366984	23.6212	0
XLOC_373243	chr7:90276561-90276982	17.1418	0	-1.79769e+308	0.0372785	17.1418	0
XLOC_145894	chr16:30318033-30318664	8.53212	0	-1.79769e+308	0.0374768	8.53212	0
XLOC_363791	chr7:25654024-25654522	12.51	0	-1.79769e+308	0.0374768	12.51	0
XLOC_041803	chr10:3471676-3472570	5.14147	0	-1.79769e+308	0.0378811	5.14147	0
XLOC_033629	chr1:213451933-213452546	8.71359	0	-1.79769e+308	0.0380872	8.71359	0
XLOC_400814	chr8:129047422-129048076	7.89971	0	-1.79769e+308	0.0380872	7.89971	0
XLOC_056767	chr10:113904981-113905670	7.14407	0	-1.79769e+308	0.0387218	7.14407	0
XLOC_132842	chr15:55463792-55465041	3.26854	0	-1.79769e+308	0.0387218	3.26854	0
XLOC_369538	chr7:56355764-56355871	68066.7	0	-1.79769e+308	0.0387218	68066.7	0
XLOC_077456	chr11:124303643-124304310	7.43248	0	-1.79769e+308	0.038939	7.43248	0
XLOC_252230	chr3:8620520-8621357	5.39643	0	-1.79769e+308	0.038939	5.39643	0
XLOC_157484	chr17:27393980-27394668	6.98738	0	-1.79769e+308	0.0393823	6.98738	0
XLOC_041853	chr10:3558007-3558584	9.05443	0	-1.79769e+308	0.0396084	9.05443	0
XLOC_199703	chr2:82017018-82017778	6.01232	0	-1.79769e+308	0.0396084	6.01232	0
XLOC_428782	chrX:95707908-95709009	3.66303	0	-1.79769e+308	0.0398377	3.66303	0
XLOC_218703	chr2:191656556-191657152	8.39075	0	-1.79769e+308	0.0403058	8.39075	0
XLOC_222561	chr2:216887096-216887722	7.71298	0	-1.79769e+308	0.0405448	7.71298	0
XLOC_003521	chr1:9232200-9232715	10.3687	0	-1.79769e+308	0.0410329	10.3687	0
XLOC_114824	chr14:20776214-20777447	3.02784	0	-1.79769e+308	0.0412822	3.02784	0
XLOC_295373	chr4:88546777-88547432	7.01968	0	-1.79769e+308	0.0412822	7.01968	0
XLOC_370129	chr7:66159006-66159438	13.8415	0	-1.79769e+308	0.0417917	13.8415	0
XLOC_239180	chr21:19887723-19888198	11.5178	0	-1.79769e+308	0.0420521	11.5178	0
XLOC_389482	chr8:36590889-36591239	21.1784	0	-1.79769e+308	0.0420521	21.1784	0
XLOC_286331	chr4:19689680-19690345	6.62267	0	-1.79769e+308	0.0423163	6.62267	0
XLOC_391139	chr8:57013689-57013908	79.2504	0	-1.79769e+308	0.0423163	79.2504	0
XLOC_174304	chr18:48679655-48679984	23.7679	0	-1.79769e+308	0.0428565	23.7679	0
XLOC_302842	chr4:160033171-160033505	22.9379	0	-1.79769e+308	0.0428565	22.9379	0
XLOC_324040	chr5:130032838-130033277	12.9472	0	-1.79769e+308	0.0428565	12.9472	0
XLOC_331945	chr6:161204198-161319647	47386.5	0	-1.79769e+308	0.0431161	47386.5	0
XLOC_018161	chr1:95408397-95409175	5.14618	0	-1.79769e+308	0.0431328	5.14618	0
XLOC_096787	chr12:102660101-102660401	29.5865	0	-1.79769e+308	0.0431328	29.5865	0
XLOC_122686	chr14:69513029-69513693	6.45642	0	-1.79769e+308	0.0431328	6.45642	0
XLOC_045147	chr10:24867645-24869023	2.46379	0	-1.79769e+308	0.0434132	2.46379	0
XLOC_159439	chr17:38463871-38464186	25.9154	0	-1.79769e+308	0.0434132	25.9154	0
XLOC_288798	chr4:32038324-32039128	4.82638	0	-1.79769e+308	0.043698	4.82638	0
XLOC_299516	chr4:130712860-130713390	8.93537	0	-1.79769e+308	0.0439871	8.93537	0
XLOC_040247	chr1:247458716-247459281	7.97059	0	-1.79769e+308	0.0442808	7.97059	0
XLOC_230121	chr20:13365669-13366346	6.03991	0	-1.79769e+308	0.0442808	6.03991	0
XLOC_112993	chr13:106693655-106694258	7.12239	0	-1.79769e+308	0.0445791	7.12239	0
XLOC_238062	chr20:62453319-62454554	2.7038	0	-1.79769e+308	0.0445791	2.7038	0
XLOC_324965	chr5:136009497-136010570	3.2154	0	-1.79769e+308	0.0445791	3.2154	0
XLOC_395014	chr8:84441482-84441829	19.8422	0	-1.79769e+308	0.0445791	19.8422	0
XLOC_160031	chr17:42102073-42102825	5.09354	0	-1.79769e+308	0.0448821	5.09354	0
XLOC_101015	chr13:79988571-79989478	7.17456	0	-1.79769e+308	0.04519	4.36123	14.5839
XLOC_254625	chr3:18267176-18268175	3.45059	0	-1.79769e+308	0.04519	3.45059	0
XLOC_308718	chr5:19225497-19225677	163.39	0	-1.79769e+308	0.04519	163.39	0
XLOC_348230	chr6:111551427-111551788	17.8155	0	-1.79769e+308	0.04519	17.8155	0
XLOC_353841	chr6:143916978-143917195	74.4923	0	-1.79769e+308	0.04519	74.4923	0
XLOC_379630	chr7:130585476-130586293	4.49699	0	-1.79769e+308	0.04519	4.49699	0
XLOC_361804	chr7:13820040-13820815	4.83536	0	-1.79769e+308	0.04519	4.83536	0
XLOC_121969	chr14:65066937-65067646	5.45592	0	-1.79769e+308	0.0453457	5.45592	0
XLOC_291082	chr4:53715363-53716101	5.12672	0	-1.79769e+308	0.0455028	5.12672	0
XLOC_378060	chr7:119489340-119489550	83.3752	0	-1.79769e+308	0.0455028	83.3752	0
XLOC_398507	chr8:111970927-111971632	5.47293	0	-1.79769e+308	0.0455028	5.47293	0
XLOC_416663	chr9:108847904-108848213	25.3908	0	-1.79769e+308	0.0455028	25.3908	0
XLOC_429070	chrX:98133953-98134682	5.21674	0	-1.79769e+308	0.0455028	5.21674	0
XLOC_135795	chr15:70512784-70513219	11.7093	0	-1.79769e+308	0.0464722	11.7093	0
XLOC_158992	chr17:36035940-36036225	30.3993	0	-1.79769e+308	0.0464722	30.3993	0
XLOC_319043	chr5:92456564-92457004	11.4595	0	-1.79769e+308	0.0464722	11.4595	0
XLOC_083666	chr12:19540180-19540510	20.7571	0	-1.79769e+308	0.0468061	20.7571	0
XLOC_020682	chr1:113449246-113449549	25.3362	0	-1.79769e+308	0.0471456	25.3362	0
XLOC_049483	chr10:65241391-65241815	12.0406	0	-1.79769e+308	0.0471456	12.0406	0
XLOC_227598	chr20:1363716-1364246	8.0762	0	-1.79769e+308	0.0471456	8.0762	0
XLOC_338817	chr6:42770568-42770987	12.3204	0	-1.79769e+308	0.0471456	12.3204	0
XLOC_041948	chr10:3726281-3727185	3.6527	0	-1.79769e+308	0.0474909	3.6527	0
XLOC_180435	chr19:15455536-15456434	3.68488	0	-1.79769e+308	0.0474909	3.68488	0
XLOC_208269	chr2:140595931-140596266	19.6146	0	-1.79769e+308	0.0474909	19.6146	0
XLOC_199645	chr2:81841811-81842384	7.03664	0	-1.79769e+308	0.0474909	7.03664	0
XLOC_125259	chr14:86755069-86755760	5.2359	0	-1.79769e+308	0.0478421	5.2359	0
XLOC_128132	chr15:84771664-84773563	51.814	0	-1.79769e+308	0.0478421	51.814	0
XLOC_191338	chr2:29411469-29412485	3.10702	0	-1.79769e+308	0.0478421	3.10702	0
XLOC_272195	chr3:131116996-131118694	1.6764	0	-1.79769e+308	0.0478421	1.6764	0
XLOC_375686	chr7:105596795-105597101	24.1833	0	-1.79769e+308	0.0478421	24.1833	0
XLOC_105866	chr13:52491936-52492576	5.80135	0	-1.79769e+308	0.0481993	5.80135	0
XLOC_118743	chr14:42074616-42075019	12.8793	0	-1.79769e+308	0.0481993	12.8793	0
XLOC_185727	chr19:58307451-58307769	21.7359	0	-1.79769e+308	0.0481993	21.7359	0
XLOC_416707	chr9:108935894-108936830	3.41511	0	-1.79769e+308	0.0481993	3.41511	0
XLOC_055238	chr10:103469255-103470248	3.12954	0	-1.79769e+308	0.0485628	3.12954	0
XLOC_167286	chr18:1246296-1246583	27.9665	0	-1.79769e+308	0.0485628	27.9665	0
XLOC_172704	chr18:39023561-39023990	11.2715	0	-1.79769e+308	0.0485628	11.2715	0
XLOC_361516	chr7:12734802-12735507	4.97539	0	-1.79769e+308	0.0485628	4.97539	0
XLOC_106737	chr13:59155328-59155734	12.4111	0	-1.79769e+308	0.0489327	12.4111	0
XLOC_207936	chr2:139186161-139186899	4.60887	0	-1.79769e+308	0.0489327	4.60887	0
XLOC_199862	chr2:83309270-83309741	9.37572	0	-1.79769e+308	0.0489327	9.37572	0
XLOC_297120	chr4:104224070-104224559	8.77313	0	-1.79769e+308	0.0489327	8.77313	0
XLOC_316406	chr5:76369839-76370282	10.4894	0	-1.79769e+308	0.0489327	10.4894	0
XLOC_417859	chr9:114417260-114417533	31.7446	0	-1.79769e+308	0.0489327	31.7446	0
XLOC_180117	chr19:12837402-12837644	45.1073	0	-1.79769e+308	0.0493097	45.1073	0
XLOC_315318	chr5:67099170-67099722	7.071	0	-1.79769e+308	0.0493097	7.071	0
XLOC_381085	chr7:138274225-138274723	8.40365	0	-1.79769e+308	0.0493097	8.40365	0
XLOC_416771	chr9:109083142-109084157	2.97565	0	-1.79769e+308	0.0493097	2.97565	0
XLOC_414435	chr9:97313970-97314224	38.7763	0	-1.79769e+308	0.0493097	38.7763	0
XLOC_087612	chr12:46853439-46853984	7.13788	0	-1.79769e+308	0.0496941	7.13788	0
XLOC_203243	chr2:108201249-108201821	6.60103	0	-1.79769e+308	0.0496941	6.60103	0
XLOC_318216	chr5:87259778-87260312	7.38194	0	-1.79769e+308	0.0496941	7.38194	0
XLOC_186117	chr2:74682148-74687967	61367.8	0.818425	-16.1943	3.05e-10	61367.8	0.818425
XLOC_079249	chr12:94246307-94253395	38356.8	2.28624	-14.0342	2.49e-07	38356.8	2.28624
XLOC_166902	chr18:27402310-27501661	46025.2	6.06638	-12.8893	2.14e-06	46025.2	6.06638
XLOC_178193	chr19:53007978-53059115	61374.1	13.2538	-12.177	0.000595975	61374.1	13.2538
XLOC_000380	chr1:73384762-73404402	38354.3	10.7211	-11.8047	0.000334036	38354.3	10.7211
XLOC_268372	chr3:110401699-110402077	194.26	0.150847	-10.3307	4.8e-05	194.26	0.150847
XLOC_017438	chr1:91489439-91490353	47.0395	0.140856	-8.3835	0.000185251	47.0395	0.140856
XLOC_404132	chr9:2900191-2900732	49.9507	0.15104	-8.36943	0.000977998	49.9507	0.15104
XLOC_166922	chr18:39143902-39144867	184.608	0.582801	-8.30725	0.00310522	184.608	0.582801
XLOC_040614	chr10:81664783-81667522	33.8486	0.108712	-8.28244	0.00126463	33.8486	0.108712
XLOC_153749	chr17:66654817-66662486	2523.2	10.196	-7.95111	0.00559776	2523.2	10.196
XLOC_107558	chr13:66361905-66362835	27.3363	0.137704	-7.63311	0.000690358	27.3363	0.137704
XLOC_238772	chr21:16582849-16583026	407.948	2.25412	-7.49968	0.00355279	407.948	2.25412
XLOC_072019	chr11:80364484-80364754	102.321	0.578522	-7.46652	0.00465967	102.321	0.578522
XLOC_228571	chr20:6567009-6567377	26.8294	0.160538	-7.38476	0.00429726	26.8294	0.160538
XLOC_373054	chr7:88194125-88194354	110.823	0.703444	-7.29961	0.00467883	110.823	0.703444
XLOC_056921	chr10:114608535-114608961	17.898	0.1167	-7.26084	0.00506811	17.898	0.1167
XLOC_024777	chr1:161376002-161376513	4.18756	0.0277258	-7.23874	0.0248565	4.18756	0.0277258
XLOC_327943	chr5:156319322-156320341	4.30664	0.0306146	-7.1362	0.00596015	4.30664	0.0306146
XLOC_087679	chr12:47059262-47059734	12.5935	0.0958056	-7.03835	0.00674683	12.5935	0.0958056
XLOC_284070	chr4:10896601-10896923	24.0975	0.225612	-6.73889	0.00969058	24.0975	0.225612
XLOC_199168	chr2:78660353-78661119	4.66886	0.0446748	-6.70746	0.0101755	4.66886	0.0446748
XLOC_221134	chr2:207135554-207136663	2.87389	0.0275321	-6.70575	0.0101948	2.87389	0.0275321
XLOC_162376	chr17:56017606-56018014	13.2572	0.127565	-6.69941	0.0102497	13.2572	0.127565
XLOC_213766	chr2:166657771-166658886	2.82465	0.0273486	-6.69046	0.0103856	2.82465	0.0273486
XLOC_149318	chr16:72351166-72351920	4.5219	0.0456696	-6.62955	0.0111806	4.5219	0.0456696
XLOC_160511	chr17:45029557-45030142	6.29667	0.0665364	-6.5643	0.0120902	6.29667	0.0665364
XLOC_199600	chr2:81739610-81740235	5.61711	0.0600431	-6.54769	0.0123325	5.61711	0.0600431
XLOC_188736	chr2:11632359-11633215	3.5892	0.038401	-6.54638	0.01235	3.5892	0.038401
XLOC_159291	chr17:37699119-37700370	4.25393	0.047516	-6.48424	0.0117494	4.25393	0.047516
XLOC_353836	chr6:143906683-143907489	3.66476	0.0416505	-6.45924	0.0136938	3.66476	0.0416505
XLOC_416565	chr9:108594526-108595446	3.07061	0.0349144	-6.45856	0.0137037	3.07061	0.0349144
XLOC_252179	chr3:8394537-8525072	2.85917	0.0325156	-6.45832	0.0137072	2.85917	0.0325156
XLOC_336231	chr6:23577894-23578443	6.40446	0.0737106	-6.44106	0.01399	6.40446	0.0737106
XLOC_006482	chr1:27725203-27726316	2.3792	0.0274095	-6.43966	0.0140108	2.3792	0.0274095
XLOC_041804	chr10:3473053-3473752	8.73118	0.101721	-6.42348	0.0126221	8.73118	0.101721
XLOC_299649	chr4:133317668-133318378	4.26834	0.0497302	-6.42341	0.0142843	4.26834	0.0497302
XLOC_041935	chr10:3698038-3698445	10.8241	0.128227	-6.3994	0.0146517	10.8241	0.128227
XLOC_142186	chr16:22545866-22546521	4.20033	0.0507729	-6.3703	0.0136933	4.20033	0.0507729
XLOC_281734	chr4:115221816-115225981	56.4728	0.700312	-6.33341	0.0138121	56.4728	0.700312
XLOC_268715	chr3:112386997-112387567	5.41726	0.0693488	-6.28755	0.0167315	5.41726	0.0693488
XLOC_299639	chr4:133305275-133305837	5.54155	0.0709482	-6.28738	0.0167345	5.54155	0.0709482
XLOC_271747	chr3:128329057-128330580	1.44641	0.018817	-6.2643	0.0171805	1.44641	0.018817
XLOC_413867	chr9:93951863-93952955	2.1279	0.0280659	-6.24447	0.0175786	2.1279	0.0280659
XLOC_056753	chr10:113886182-113886900	3.66179	0.048939	-6.22542	0.0179712	3.66179	0.048939
XLOC_208180	chr2:140384160-140384970	3.09404	0.0413704	-6.22475	0.0179836	3.09404	0.0413704
XLOC_302833	chr4:159969720-159969825	46025.2	618.203	-6.2182	0.0319248	46025.2	618.203
XLOC_062185	chr11:9298844-9299237	10.2744	0.138259	-6.21554	0.0181092	10.2744	0.138259
XLOC_427908	chrX:67991527-67991645	3703.62	50.8104	-6.18767	0.0178616	3703.62	50.8104
XLOC_116285	chr14:28253211-28254307	3.99085	0.0558769	-6.1583	0.0171269	3.99085	0.0558769
XLOC_140706	chr15:96840963-96841555	4.5991	0.0653006	-6.13811	0.0198514	4.5991	0.0653006
XLOC_427910	chrX:68003479-68003637	397.927	5.66141	-6.1352	0.0226507	397.927	5.66141
XLOC_215004	chr2:173268368-173268657	21.6556	0.309648	-6.12796	0.0197097	21.6556	0.309648
XLOC_279013	chr3:180605569-180605870	56.4748	0.820846	-6.10435	0.0113925	56.4748	0.820846
XLOC_079822	chr12:98887220-98897633	125.553	1.83869	-6.09348	0.0245261	125.553	1.83869
XLOC_172256	chr18:36908892-36909724	2.72015	0.039895	-6.09133	0.0209265	2.72015	0.039895
XLOC_312815	chr5:53166833-53167152	15.6441	0.231529	-6.07828	0.0209761	15.6441	0.231529
XLOC_056904	chr10:114582962-114584236	1.55733	0.0232419	-6.0662	0.0215221	1.55733	0.0232419
XLOC_152156	chr16:84699595-84701185	1.17929	0.0179	-6.04181	0.0221172	1.17929	0.0179
XLOC_083082	chr12:16617612-16618390	5.72332	0.0874448	-6.03234	0.0197298	5.72332	0.0874448
XLOC_299111	chr4:124364932-124365523	4.179	0.0654743	-5.99608	0.0232848	4.179	0.0654743
XLOC_096521	chr12:101181855-101182089	41.2047	0.646383	-5.99428	0.0225022	41.2047	0.646383
XLOC_355560	chr6:154718165-154719296	1.68284	0.0268708	-5.96871	0.0239969	1.68284	0.0268708
XLOC_219227	chr2:194854517-194854926	15.8043	0.253819	-5.96037	0.0213271	15.8043	0.253819
XLOC_074706	chr11:104991523-104991765	35.3682	0.568657	-5.95875	0.0234675	35.3682	0.568657
XLOC_087590	chr12:46805306-46805674	9.74061	0.160538	-5.92302	0.0250974	9.74061	0.160538
XLOC_217781	chr2:187241726-187242240	4.97532	0.0823425	-5.91701	0.025408	4.97532	0.0823425
XLOC_308676	chr5:19047785-19048122	12.0644	0.199701	-5.91677	0.0251741	12.0644	0.199701
XLOC_347323	chr6:107199045-107199817	2.6252	0.0441935	-5.89245	0.02611	2.6252	0.0441935
XLOC_183705	chr19:42777113-42777636	4.74383	0.0799354	-5.89107	0.0261449	4.74383	0.0799354
XLOC_247621	chr22:43261990-43262399	14.7048	0.253819	-5.85635	0.0238969	14.7048	0.253819
XLOC_361738	chr7:13690464-13690897	6.52127	0.112954	-5.85135	0.0272634	6.52127	0.112954
XLOC_030378	chr1:194790197-194790850	3.21659	0.0562037	-5.83872	0.0276939	3.21659	0.0562037
XLOC_271800	chr3:128542556-128543477	1.99306	0.0348649	-5.83707	0.0277381	1.99306	0.0348649
XLOC_157525	chr17:27667656-27667763	18514.1	327.823	-5.81957	0.0309096	18514.1	327.823
XLOC_315581	chr5:68930848-68931249	5.5393	0.0992599	-5.80235	0.0116214	5.5393	0.0992599
XLOC_050872	chr10:77258892-77259484	3.59305	0.0653006	-5.78197	0.029455	3.59305	0.0653006
XLOC_105421	chr13:50920354-50921218	2.0852	0.0379276	-5.78079	0.029488	2.0852	0.0379276
XLOC_026144	chr1:168536337-168537517	1.40108	0.0255062	-5.77954	0.0295231	1.40108	0.0255062
XLOC_081033	chr12:5318869-5319491	3.26196	0.0604858	-5.753	0.0303922	3.26196	0.0604858
XLOC_346563	chr6:103395502-103395896	7.40674	0.137492	-5.75142	0.0303234	7.40674	0.137492
XLOC_138259	chr15:82407609-82408059	5.60904	0.104779	-5.74233	0.030701	5.60904	0.104779
XLOC_105408	chr13:50888575-50889016	5.82423	0.108954	-5.74028	0.0307608	5.82423	0.108954
XLOC_255246	chr3:20479890-20480542	6.01393	0.112665	-5.7382	0.0271913	6.01393	0.112665
XLOC_177295	chr18:74066265-74067008	7.43752	0.139864	-5.73272	0.0181587	7.43752	0.139864
XLOC_260041	chr3:42511086-42511365	91.2944	1.73117	-5.7207	0.00811163	91.2944	1.73117
XLOC_199676	chr2:81930960-81931320	17.7448	0.338372	-5.71264	0.0278165	17.7448	0.338372
XLOC_024076	chr1:156611302-156611673	8.22902	0.157508	-5.70722	0.0317364	8.22902	0.157508
XLOC_080583	chr12:3180728-3180993	10.6818	0.205424	-5.70041	0.0389021	10.6818	0.205424
XLOC_276475	chr3:160798043-160798795	2.37026	0.0458398	-5.6923	0.032437	2.37026	0.0458398
XLOC_147247	chr16:54949502-54950315	2.12776	0.0411629	-5.69185	0.0324507	2.12776	0.0411629
XLOC_265417	chr3:81063624-81064548	1.79378	0.0347174	-5.6912	0.0324705	1.79378	0.0347174
XLOC_391209	chr8:57906502-57906802	14.102	0.27634	-5.67331	0.0325291	14.102	0.27634
XLOC_211481	chr2:157041151-157041564	6.33636	0.124352	-5.67115	0.0330862	6.33636	0.124352
XLOC_219203	chr2:194795795-194796366	3.49996	0.0691539	-5.66138	0.0335259	3.49996	0.0691539
XLOC_105352	chr13:50765878-50766641	2.27312	0.0449194	-5.66119	0.0335319	2.27312	0.0449194
XLOC_386848	chr8:17717643-17718514	1.89785	0.0375228	-5.66046	0.0335548	1.89785	0.0375228
XLOC_337490	chr6:34342241-34342845	3.13416	0.0632856	-5.63006	0.0346627	0.536812	1.94255
XLOC_150246	chr16:76818713-76819242	3.87846	0.0784074	-5.62835	0.0347178	3.87846	0.0784074
XLOC_320418	chr5:103504704-103505090	7.1074	0.14387	-5.62648	0.034633	7.1074	0.14387
XLOC_236263	chr20:51011127-51011360	31.9309	0.657223	-5.60243	0.0343185	31.9309	0.657223
XLOC_023605	chr1:153755502-153756113	3.01041	0.0621665	-5.59768	0.0358715	3.01041	0.0621665
XLOC_152748	chr16:87355892-87356665	2.13521	0.0441142	-5.59699	0.0358944	2.13521	0.0441142
XLOC_031433	chr1:201483612-201484474	1.84066	0.0380448	-5.59638	0.0359145	1.84066	0.0380448
XLOC_281726	chr4:111395865-111396671	123.094	2.55542	-5.59005	0.0423428	123.094	2.55542
XLOC_185492	chr19:56819126-56819465	9.43819	0.196652	-5.58479	0.0359963	9.43819	0.196652
XLOC_022815	chr1:148176062-148176279	20.982	0.43775	-5.5829	0.0428351	20.982	0.43775
XLOC_015822	chr1:83559769-83560105	9.63467	0.201258	-5.58111	0.0361187	9.63467	0.201258
XLOC_083863	chr12:20194982-20195568	6.27974	0.132714	-5.56431	0.0326637	6.27974	0.132714
XLOC_214993	chr2:173238162-173238717	3.42485	0.0724094	-5.56372	0.0371742	3.42485	0.0724094
XLOC_034888	chr1:219533730-219534836	1.3052	0.0276249	-5.56216	0.0372273	1.3052	0.0276249
XLOC_393689	chr8:75540118-75540634	3.86428	0.0817951	-5.56204	0.0372315	3.86428	0.0817951
XLOC_080576	chr12:3154319-3154903	6.24027	0.133434	-5.54741	0.033243	6.24027	0.133434
XLOC_373423	chr7:91180665-91180980	11.0018	0.239859	-5.51941	0.0383809	11.0018	0.239859
XLOC_171309	chr18:29655887-29656044	505.357	11.0317	-5.51758	0.0272316	505.357	11.0317
XLOC_250986	chr3:4266011-4267479	1.79042	0.0392862	-5.51014	0.0345441	1.79042	0.0392862
XLOC_230119	chr20:13336293-13336549	21.0845	0.463302	-5.50809	0.038193	21.0845	0.463302
XLOC_410537	chr9:76089364-76089535	122.616	2.7051	-5.50232	0.0373511	122.616	2.7051
XLOC_275394	chr3:153265067-153265353	14.429	0.319923	-5.49511	0.0390847	14.429	0.319923
XLOC_259933	chr3:42058024-42059522	0.863716	0.0191837	-5.4926	0.040032	0.863716	0.0191837
XLOC_149339	chr16:72536510-72537009	3.90178	0.0866934	-5.49207	0.0400514	3.90178	0.0866934
XLOC_233556	chr20:34632528-34632970	4.85268	0.108474	-5.48336	0.0403679	4.85268	0.108474
XLOC_382848	chr7:148887602-148887967	7.30524	0.163681	-5.47997	0.0403032	7.30524	0.163681
XLOC_056748	chr10:113880303-113880916	2.723	0.061854	-5.46018	0.0414208	2.723	0.061854
XLOC_418254	chr9:116411988-116412679	2.27648	0.0517157	-5.46006	0.0414256	2.27648	0.0517157
XLOC_188738	chr2:11638911-11639436	3.49153	0.0794195	-5.45822	0.041494	3.49153	0.0794195
XLOC_240455	chr21:32020913-32021380	4.27893	0.0977074	-5.45264	0.0417027	4.27893	0.0977074
XLOC_013125	chr1:65527678-65528352	7.02384	0.160895	-5.44807	0.0253359	7.02384	0.160895
XLOC_345135	chr6:91996407-91996643	27.259	0.6255	-5.44558	0.0404372	27.259	0.6255
XLOC_340247	chr6:53122132-53123120	2.76485	0.063685	-5.4401	0.0371286	2.76485	0.063685
XLOC_228536	chr20:6478722-6479699	2.76936	0.0646045	-5.42177	0.0378312	2.76936	0.0646045
XLOC_379258	chr7:128271706-128272192	3.88611	0.090854	-5.41863	0.0432079	3.88611	0.090854
XLOC_305376	chr5:84760555-84761093	9.94239	0.237662	-5.38661	0.0402731	9.94239	0.237662
XLOC_270567	chr3:122513119-122513706	2.76733	0.0661786	-5.38599	0.0447121	2.76733	0.0661786
XLOC_012109	chr1:61516743-61517489	1.9381	0.0463579	-5.38568	0.0447241	1.9381	0.0463579
XLOC_369944	chr7:64780436-64781289	6.44861	0.154327	-5.38493	0.0189581	6.44861	0.154327
XLOC_250847	chr3:3807612-3807862	20.8187	0.504397	-5.36717	0.0440465	20.8187	0.504397
XLOC_395890	chr8:90271373-90271782	5.22228	0.126909	-5.36281	0.0456393	5.22228	0.126909
XLOC_109826	chr13:82156105-82156844	1.91238	0.0469773	-5.34726	0.0465184	1.91238	0.0469773
XLOC_272388	chr3:132274267-132275040	3.59103	0.0882285	-5.34701	0.0408198	0.850164	2.32716
XLOC_360713	chr7:8426318-8427106	1.74837	0.0429592	-5.3469	0.0465333	1.74837	0.0429592
XLOC_320737	chr5:104373035-104373568	3.14923	0.0774207	-5.34613	0.0465646	3.14923	0.0774207
XLOC_135148	chr15:67805922-67806695	3.5425	0.0882285	-5.32738	0.0416362	3.5425	0.0882285
XLOC_416701	chr9:108920259-108921036	3.51721	0.0876004	-5.32735	0.0416373	3.51721	0.0876004
XLOC_014777	chr1:76088026-76088442	4.91796	0.1225	-5.32721	0.0473458	4.91796	0.1225
XLOC_029284	chr1:187055235-187055908	2.12951	0.0537487	-5.30814	0.0484129	2.12951	0.0537487
XLOC_361702	chr7:13603217-13603469	19.4108	0.490086	-5.30768	0.0468175	19.4108	0.490086
XLOC_026998	chr1:173332408-173332949	2.98957	0.0755201	-5.30693	0.0484643	2.98957	0.0755201
XLOC_116209	chr14:28026713-28028620	1.72459	0.0436386	-5.30451	0.0298006	1.72459	0.0436386
XLOC_019562	chr1:104896147-104896635	3.56142	0.0901881	-5.30337	0.0486151	3.56142	0.0901881
XLOC_030933	chr1:198872954-198891011	7.74962	0.201258	-5.267	0.0499045	7.74962	0.201258
XLOC_386626	chr8:16270911-16271950	2.2979	0.0597428	-5.26541	0.0443003	2.2979	0.0597428
XLOC_325002	chr5:136098625-136099224	4.86819	0.12822	-5.2467	0.0451427	4.86819	0.12822
XLOC_118677	chr14:41618600-41618978	10.9761	0.301695	-5.18512	0.0478121	10.9761	0.301695
XLOC_282740	chr4:3282457-3282912	7.29056	0.20519	-5.15099	0.0495804	7.29056	0.20519
XLOC_244546	chr22:25913878-25914143	43.5041	1.23255	-5.14144	0.0350628	43.5041	1.23255
XLOC_356932	chr6:160883828-160884158	14.8577	0.42217	-5.13725	0.049907	14.8577	0.42217
XLOC_403174	chr9:132255303-132261022	3.39656	0.101466	-5.065	0.0207988	3.39656	0.101466
XLOC_040323	chr1:247991523-247991735	126.729	3.86421	-5.03543	0.0281482	126.729	3.86421
XLOC_276676	chr3:162258782-162259794	3.02082	0.0926505	-5.027	0.0403978	3.02082	0.0926505
XLOC_060703	chr11:3415175-3614388	80544	2472.81	-5.02555	0.0446002	80544	2472.81
XLOC_321575	chr5:110285271-110285785	26.324	0.823425	-4.9986	0.0058228	26.324	0.823425
XLOC_110122	chr13:83628523-83628980	12.9067	0.406988	-4.98699	0.0307706	12.9067	0.406988
XLOC_206417	chr2:130987058-130987533	8.92372	0.284099	-4.97318	0.0427693	8.92372	0.284099
XLOC_369793	chr7:63601980-63602312	17.8785	0.623143	-4.84251	0.0487345	17.8785	0.623143
XLOC_142118	chr16:3661825-3701866	3.8257	0.134968	-4.82504	0.0316455	3.8257	0.134968
XLOC_007678	chr1:35639135-35640386	5.35003	0.190064	-4.81499	0.0128512	5.35003	0.190064
XLOC_426592	chrX:45630041-45630660	6.6394	0.243741	-4.76764	0.0397014	6.6394	0.243741
XLOC_041765	chr10:3426097-3426933	5.31797	0.19819	-4.74592	0.0307002	5.31797	0.19819
XLOC_240453	chr21:32018826-32019889	3.06202	0.116103	-4.721	0.0418439	3.06202	0.116103
XLOC_079110	chr12:54520100-54526633	2.21137	0.0842144	-4.71473	0.0443651	2.21137	0.0842144
XLOC_304272	chr4:178412177-178413065	5.75041	0.219449	-4.71171	0.0245594	5.75041	0.219449
XLOC_286132	chr4:19129203-19129996	4.40325	0.17035	-4.69199	0.043236	4.40325	0.17035
XLOC_132844	chr15:55466434-55467529	3.53439	0.139851	-4.6595	0.0341474	3.53439	0.139851
XLOC_432999	chrX:153236894-153237285	17.3037	0.699091	-4.62945	0.0353202	17.3037	0.699091
XLOC_078973	chr12:15049613-15055672	31.5612	1.27763	-4.62661	0.0409259	31.5612	1.27763
XLOC_095150	chr12:92505710-92506594	4.49037	0.183968	-4.60931	0.0363021	4.49037	0.183968
XLOC_000782	chr1:180155198-180159706	6.69726	0.274956	-4.6063	0.0493893	11.0765	7419.7
XLOC_013515	chr1:67460575-67461098	9.66336	0.399677	-4.59562	0.0369065	9.66336	0.399677
XLOC_294851	chr4:85028139-85029353	3.57272	0.147828	-4.59503	0.0286672	3.57272	0.147828
XLOC_182657	chr19:34964553-34965796	2.89313	0.119714	-4.59496	0.0369335	2.89313	0.119714
XLOC_391140	chr8:57014016-57014386	24.0699	1.00387	-4.58358	0.0267154	24.0699	1.00387
XLOC_204302	chr2:114733064-114733587	9.57551	0.399677	-4.58244	0.0374983	9.57551	0.399677
XLOC_355004	chr6:151166860-151167563	9.38106	0.40355	-4.53893	0.0195965	9.38106	0.40355
XLOC_116955	chr14:30790059-30790946	5.55763	0.256405	-4.43798	0.0280757	5.55763	0.256405
XLOC_021735	chr1:119700030-119702859	5.8675	0.271479	-4.43384	0.018693	5.8675	0.271479
XLOC_359383	chr7:102113915-102312215	45.8599	2.12434	-4.43214	0.0491476	45.8599	2.12434
XLOC_257011	chr3:27922189-27923040	5.74544	0.270921	-4.40648	0.02931	5.74544	0.270921
XLOC_363436	chr7:23525581-23526084	10.7945	0.512933	-4.39538	0.0370707	10.7945	0.512933
XLOC_233481	chr20:34102382-34103135	8.65797	0.411791	-4.39404	0.0198772	8.65797	0.411791
XLOC_244536	chr22:25874454-25875626	2.68434	0.128597	-4.38364	0.047447	2.68434	0.128597
XLOC_373814	chr7:93380374-93381186	4.21733	0.206159	-4.3545	0.0490831	4.21733	0.206159
XLOC_401166	chr8:131425244-131426206	4.02034	0.197706	-4.34589	0.0394574	4.02034	0.197706
XLOC_180092	chr19:12621831-12622312	15.0186	0.7405	-4.3421	0.0261055	15.0186	0.7405
XLOC_270205	chr3:119824540-119825196	5.65214	0.279106	-4.33991	0.049921	5.65214	0.279106
XLOC_223626	chr2:223428574-223429632	3.52942	0.175188	-4.33246	0.040124	3.52942	0.175188
XLOC_418356	chr9:116847209-116847921	6.64919	0.34671	-4.26138	0.0356127	6.64919	0.34671
XLOC_137516	chr15:79204723-79205370	10.8501	0.569845	-4.251	0.0206178	10.8501	0.569845
XLOC_336689	chr6:26835221-26835578	20.9042	1.12229	-4.21927	0.0413684	20.9042	1.12229
XLOC_379710	chr7:130766904-130790482	6.96295	0.375847	-4.21148	0.0465902	6.96295	0.375847
XLOC_395892	chr8:90276569-90277310	5.20037	0.280792	-4.21104	0.046613	5.20037	0.280792
XLOC_419744	chr9:123838369-123839277	3.94395	0.213114	-4.20994	0.0466703	3.94395	0.213114
XLOC_225238	chr2:233207787-233208939	3.37668	0.183879	-4.19877	0.0386568	3.37668	0.183879
XLOC_172767	chr18:39166051-39167241	4.63151	0.252446	-4.19744	0.0224087	4.63151	0.252446
XLOC_105369	chr13:50799528-50800721	5.80615	0.327173	-4.14946	0.0149615	5.80615	0.327173
XLOC_232872	chr20:30772235-30773186	5.29372	0.300992	-4.13649	0.0291987	5.29372	0.300992
XLOC_041923	chr10:3674016-3675275	3.65153	0.212183	-4.10512	0.0305532	3.65153	0.212183
XLOC_188752	chr2:11668561-11669828	3.59801	0.210569	-4.09483	0.0310101	3.59801	0.210569
XLOC_109707	chr13:81706037-81708060	1.79315	0.108903	-4.04138	0.0396485	1.79315	0.108903
XLOC_185928	chr2:15922584-15923424	11.4192	0.694629	-4.03908	0.0407572	11.4192	0.694629
XLOC_430196	chrX:115073961-115074588	6.83935	0.418261	-4.03138	0.0479326	6.83935	0.418261
XLOC_284085	chr4:10929351-10930169	5.97104	0.367393	-4.02259	0.0343931	5.97104	0.367393
XLOC_268766	chr3:112493628-112494775	3.42385	0.211276	-4.01842	0.0408956	3.42385	0.211276
XLOC_106266	chr13:55766578-55767678	4.95069	0.305934	-4.01634	0.0252792	4.95069	0.305934
XLOC_243496	chr22:18581534-18582698	4.18875	0.259363	-4.01347	0.0296534	4.18875	0.259363
XLOC_110045	chr13:83483814-83484554	5.26189	0.328215	-4.00287	0.049679	5.26189	0.328215
XLOC_300652	chr4:142264367-142265584	3.13025	0.196514	-3.99357	0.0422747	3.13025	0.196514
XLOC_201223	chr2:96083721-96084498	8.19076	0.525602	-3.96195	0.0237871	8.19076	0.525602
XLOC_024640	chr1:160236698-160237093	451.333	29.3452	-3.943	4.48e-05	451.333	29.3452
XLOC_391174	chr8:57500949-57501261	185.177	12.1998	-3.92398	0.00109497	185.177	12.1998
XLOC_081004	chr12:5261883-5262339	13.8522	0.919524	-3.91309	0.0400626	13.8522	0.919524
XLOC_254605	chr3:18183605-18184341	11.7485	0.803213	-3.87055	0.0147472	11.7485	0.803213
XLOC_215225	chr2:174442787-174443285	20.3407	1.392	-3.86914	0.0165955	20.3407	1.392
XLOC_401173	chr8:131450068-131450719	7.39485	0.508154	-3.86318	0.0429617	7.39485	0.508154
XLOC_324548	chr5:133734182-133735516	3.50302	0.241951	-3.85581	0.0323654	3.50302	0.241951
XLOC_180426	chr19:15438890-15439710	8.14381	0.569611	-3.83765	0.0223794	8.14381	0.569611
XLOC_050882	chr10:77281769-77282620	4.97939	0.348327	-3.83745	0.0444922	4.97939	0.348327
XLOC_404692	chr9:4887505-4888546	5.07586	0.357589	-3.82728	0.0294802	5.07586	0.357589
XLOC_305498	chr5:139907765-139909605	5.79557	0.411759	-3.81508	0.004861	55.9474	252.702
XLOC_105467	chr13:51041510-51042470	4.64854	0.330395	-3.81452	0.0396541	4.64854	0.330395
XLOC_180408	chr19:15407841-15409056	4.08288	0.295361	-3.78904	0.0312942	4.08288	0.295361
XLOC_348302	chr6:111870558-111871150	8.91076	0.653006	-3.77038	0.0422284	1.21822	1.77481
XLOC_275711	chr3:155663550-155665140	4.10786	0.304301	-3.75482	0.0183022	4.10786	0.304301
XLOC_114764	chr14:20097560-20098478	4.61906	0.355973	-3.69776	0.0457053	4.61906	0.355973
XLOC_423056	chrX:98974784-98974977	146.194	11.4766	-3.67111	0.0433792	150.107	17.234
XLOC_225269	chr2:233436248-233436916	8.25334	0.652106	-3.6618	0.0380486	8.25334	0.652106
XLOC_274464	chr3:146857421-146858072	13.5469	1.07277	-3.65855	0.0179068	13.5469	1.07277
XLOC_239245	chr21:20019587-20020275	9.16378	0.728613	-3.65272	0.0304622	9.16378	0.728613
XLOC_274476	chr3:146895624-146896082	16.2906	1.31726	-3.62842	0.0354863	16.2906	1.31726
XLOC_193008	chr2:42565084-42566079	5.44528	0.441794	-3.62356	0.0319313	5.44528	0.441794
XLOC_080021	chr12:373246-374545	3.0427	0.249764	-3.60671	0.046668	3.0427	0.249764
XLOC_243339	chr22:17898178-17899536	3.87871	0.323005	-3.58595	0.0304556	3.87871	0.323005
XLOC_178533	chr19:19879634-19887199	17.1645	1.43171	-3.58362	0.0311182	17.1645	1.43171
XLOC_252448	chr3:9310488-9311371	6.60386	0.552729	-3.57867	0.0308325	6.60386	0.552729
XLOC_319832	chr5:98169229-98169456	197.981	16.7534	-3.56283	0.014381	197.981	16.7534
XLOC_314187	chr5:60164166-60165794	3.88249	0.330954	-3.55228	0.021855	3.88249	0.330954
XLOC_414392	chr9:97072906-97073437	33.0601	2.84375	-3.53922	0.00643805	33.0601	2.84375
XLOC_058653	chr10:125089963-125090868	6.11821	0.535103	-3.51522	0.0342226	6.11821	0.535103
XLOC_142729	chr16:70253594-70281040	29.7534	2.60337	-3.5146	0.00731449	29.7534	2.60337
XLOC_135828	chr15:70588161-70589246	4.8497	0.424376	-3.51448	0.0342606	4.8497	0.424376
XLOC_152279	chr16:85210933-85211820	5.43681	0.47618	-3.51318	0.0424115	5.43681	0.47618
XLOC_174938	chr18:53403960-53404837	5.47828	0.483374	-3.50251	0.0431027	5.47828	0.483374
XLOC_046177	chr10:32477193-32477799	211.929	18.7574	-3.49806	0.000192465	211.929	18.7574
XLOC_268106	chr3:109461073-109462597	4.66628	0.413658	-3.49576	0.0188154	4.66628	0.413658
XLOC_282939	chr4:4554857-4556062	6.41846	0.571827	-3.48858	0.0176219	6.41846	0.571827
XLOC_289119	chr4:34070684-34071588	6.00928	0.535879	-3.48721	0.0358169	6.00928	0.535879
XLOC_162690	chr17:58050929-58051125	318.951	28.7521	-3.4716	0.0200705	318.951	28.7521
XLOC_116224	chr14:28070268-28071371	5.39077	0.498928	-3.43359	0.0295974	5.39077	0.498928
XLOC_320808	chr5:104510751-104511563	9.29627	0.865868	-3.42443	0.0234101	9.29627	0.865868
XLOC_275442	chr3:153411335-153411579	82.8806	7.72036	-3.42429	0.0422158	82.8806	7.72036
XLOC_382203	chr7:145758064-145758537	13.2777	1.24064	-3.41985	0.0487457	13.2777	1.24064
XLOC_240464	chr21:32042371-32043367	4.67624	0.441228	-3.40575	0.044999	4.67624	0.441228
XLOC_389039	chr8:33761364-33762425	4.2842	0.407323	-3.39478	0.0457589	4.2842	0.407323
XLOC_328731	chr5:162789530-162789905	24.951	2.45816	-3.34345	0.0408695	24.951	2.45816
XLOC_240469	chr21:32049513-32049846	49.8355	4.94557	-3.33296	0.0219964	49.8355	4.94557
XLOC_004642	chr1:16572404-16572958	13.8993	1.37984	-3.33244	0.0324973	13.8993	1.37984
XLOC_090215	chr12:63002538-63003354	6.17115	0.61436	-3.32838	0.0460873	6.17115	0.61436
XLOC_422771	chrX:100650283-100651292	57.3261	5.84332	-3.29433	0.00383757	74.0689	28.1526
XLOC_403543	chr9:125870850-125874943	2.28492	0.236666	-3.27122	0.00518219	4.945	1.62105
XLOC_132076	chr15:51477195-51478481	4.1904	0.436648	-3.26254	0.036675	4.1904	0.436648
XLOC_125267	chr14:86764558-86765606	5.06559	0.531875	-3.25157	0.0403993	5.06559	0.531875
XLOC_238602	chr21:15404832-15405699	8.77969	0.924949	-3.24672	0.0255024	8.77969	0.924949
XLOC_432858	chrX:150162175-150162544	77.5001	8.18848	-3.24253	0.00744018	77.5001	8.18848
XLOC_284681	chr4:13299400-13301417	5.90713	0.628277	-3.23299	0.00921695	5.90713	0.628277
XLOC_250841	chr3:3785204-3786148	7.60875	0.810354	-3.23104	0.0271621	7.60875	0.810354
XLOC_199178	chr2:78694336-78695465	6.15435	0.67324	-3.19241	0.0274265	6.15435	0.67324
XLOC_207168	chr2:134899084-134899981	10.8328	1.19104	-3.18511	0.0178085	10.8328	1.19104
XLOC_286156	chr4:19191765-19192237	15.5319	1.7245	-3.17099	0.0461102	15.5319	1.7245
XLOC_207210	chr2:134997788-134998067	59.0728	6.57846	-3.16667	0.0420719	59.0728	6.57846
XLOC_153877	chr17:3566089-3571878	3.50381	0.390466	-3.16565	0.0265327	3.50381	0.390466
XLOC_074714	chr11:105013358-105014229	6.02362	0.67541	-3.1568	0.0472238	6.02362	0.67541
XLOC_174947	chr18:53421014-53422001	6.44802	0.733327	-3.13633	0.0345927	6.44802	0.733327
XLOC_228399	chr20:5981048-5981685	9.50226	1.10837	-3.09983	0.0482202	9.50226	1.10837
XLOC_268745	chr3:112460338-112461064	9.48781	1.10797	-3.09815	0.0370791	9.48781	1.10797
XLOC_019003	chr1:99473661-99474021	57.2822	6.76744	-3.0814	0.016431	57.2822	6.76744
XLOC_105362	chr13:50784928-50785681	11.2252	1.32688	-3.08062	0.02718	11.2252	1.32688
XLOC_250940	chr3:4090204-4090853	11.8614	1.41805	-3.06429	0.0349668	11.8614	1.41805
XLOC_426456	chrX:43888535-43888779	189.727	23.1611	-3.03415	0.0163887	189.727	23.1611
XLOC_274534	chr3:147012045-147012659	10.5252	1.29568	-3.02207	0.0480292	10.5252	1.29568
XLOC_361714	chr7:13622648-13624132	3.76992	0.465489	-3.01772	0.0403269	3.76992	0.465489
XLOC_109756	chr13:81809315-81809806	50.4051	6.24451	-3.01291	0.00867393	50.4051	6.24451
XLOC_402874	chr9:2733805-2735202	12.5106	1.55142	-3.01148	0.00731142	12.5106	1.55142
XLOC_096372	chr12:100425594-100426655	4.89166	0.610984	-3.00112	0.0497338	4.89166	0.610984
XLOC_286187	chr4:19268362-19268976	18.6737	2.34456	-2.99362	0.0218184	18.6737	2.34456
XLOC_215644	chr2:176037537-176038343	7.2837	0.916311	-2.99076	0.0476064	7.2837	0.916311
XLOC_087649	chr12:46948665-46949281	12.0943	1.53478	-2.97823	0.0409454	12.0943	1.53478
XLOC_188599	chr2:10589134-10590346	4.6376	0.592499	-2.96849	0.0440302	4.6376	0.592499
XLOC_050903	chr10:77353393-77355235	2.83982	0.363057	-2.96753	0.0440987	2.83982	0.363057
XLOC_146790	chr16:51679662-51681011	212.054	27.2476	-2.96023	0.000692299	212.054	27.2476
XLOC_404084	chr9:2711509-2712304	13.8176	1.78251	-2.95453	0.020651	13.8176	1.78251
XLOC_068394	chr11:57247520-57248095	19.0368	2.46187	-2.95096	0.0258454	19.0368	2.46187
XLOC_404108	chr9:2799269-2800136	7.26452	0.943826	-2.94427	0.0435186	7.26452	0.943826
XLOC_352827	chr6:138977460-138978398	7.5972	0.987305	-2.9439	0.0355345	7.5972	0.987305
XLOC_215773	chr2:176599737-176600436	10.0185	1.32238	-2.92146	0.0430268	10.0185	1.32238
XLOC_105363	chr13:50786072-50786829	8.54392	1.13542	-2.91167	0.0461287	8.54392	1.13542
XLOC_022223	chr1:143454664-143455583	9.43636	1.29367	-2.86676	0.0297065	9.43636	1.29367
XLOC_157471	chr17:27348340-27348660	61.6309	8.49248	-2.8594	0.0296593	61.6309	8.49248
XLOC_337363	chr6:33333558-33334100	14.7369	2.03281	-2.85789	0.0459259	14.7369	2.03281
XLOC_266295	chr3:96496290-96496484	279.832	38.7724	-2.85146	0.0436126	279.832	38.7724
XLOC_074812	chr11:105324406-105325123	10.1979	1.42206	-2.84222	0.0430782	10.1979	1.42206
XLOC_083117	chr12:16669324-16669952	14.892	2.08624	-2.83556	0.0341035	14.892	2.08624
XLOC_236300	chr20:51187143-51188483	7.1128	1.0064	-2.82121	0.0246874	7.1128	1.0064
XLOC_395951	chr8:90409133-90410262	7.18994	1.02333	-2.81271	0.0320956	7.18994	1.02333
XLOC_046852	chr10:38368982-38369792	27.1638	3.93019	-2.78901	0.0108467	27.1638	3.93019
XLOC_123091	chr14:71819926-71820682	9.41073	1.36502	-2.78538	0.0458424	9.41073	1.36502
XLOC_211215	chr2:156239112-156240055	7.91656	1.14958	-2.78377	0.039237	7.91656	1.14958
XLOC_160515	chr17:45034867-45036539	3.35706	0.489884	-2.77669	0.0485817	3.35706	0.489884
XLOC_239339	chr21:21112060-21112255	345.849	50.4723	-2.77658	0.034604	345.849	50.4723
XLOC_130497	chr15:39577919-39579731	5.53267	0.816813	-2.7599	0.0237716	5.53267	0.816813
XLOC_019394	chr1:102251815-102252860	283.584	42.9361	-2.72351	0.00171145	283.584	42.9361
XLOC_405069	chr9:7476943-7478282	234.254	36.3867	-2.68659	0.00195763	234.254	36.3867
XLOC_172766	chr18:39164574-39165288	12.9193	2.02259	-2.67525	0.0388289	12.9193	2.02259
XLOC_060419	chr11:66025274-66034800	6.27458	0.987516	-2.66764	0.00822059	20.6281	78.7638
XLOC_228479	chr20:6369522-6370509	11.0387	1.75361	-2.65418	0.0289793	11.0387	1.75361
XLOC_341814	chr6:71318628-71319000	85.8263	13.774	-2.63947	0.017595	85.8263	13.774
XLOC_114720	chr14:19690144-19691260	7.1238	1.17924	-2.59479	0.0431485	7.1238	1.17924
XLOC_180422	chr19:15434073-15434778	15.7554	2.61236	-2.59242	0.0353843	15.7554	2.61236
XLOC_340249	chr6:53125181-53127631	3.2994	0.550598	-2.58313	0.0376518	3.2994	0.550598
XLOC_356529	chr6:158658370-158658801	35.9982	6.04199	-2.57483	0.0359159	35.9982	6.04199
XLOC_353409	chr6:142026384-142027518	7.59215	1.28559	-2.56208	0.0411435	7.59215	1.28559
XLOC_199943	chr2:83445434-83446832	5.39255	0.957053	-2.49429	0.0494024	5.39255	0.957053
XLOC_378062	chr7:119493043-119494174	9.06371	1.61225	-2.49103	0.0379517	9.06371	1.61225
XLOC_142723	chr16:69361159-69364079	7.66222	1.36715	-2.48659	0.0409541	12.7646	2.59588
XLOC_112712	chr13:104182287-104184737	2.961	0.528574	-2.4859	0.0481104	2.961	0.528574
XLOC_136025	chr15:71355435-71356103	37.3593	6.85617	-2.44599	0.0205456	37.3593	6.85617
XLOC_105873	chr13:52498125-52500945	2.86154	0.529077	-2.43524	0.0458192	2.86154	0.529077
XLOC_373775	chr7:93265856-93267493	6.72755	1.26351	-2.41264	0.037285	6.72755	1.26351
XLOC_177910	chr19:19898550-19900028	5.86906	1.10598	-2.4078	0.0416426	5.86906	1.10598
XLOC_415114	chr9:99884788-99885382	22.5885	4.35204	-2.37582	0.0438923	22.5885	4.35204
XLOC_253442	chr3:13321461-13322118	19.9216	3.84295	-2.37405	0.0428781	19.9216	3.84295
XLOC_251027	chr3:4335110-4337664	3.70688	0.715517	-2.37315	0.0435198	3.70688	0.715517
XLOC_349222	chr6:116579510-116580339	112.183	21.6887	-2.37084	0.00845509	112.183	21.6887
XLOC_408378	chr9:35048285-35049612	6.85573	1.32804	-2.36801	0.0494278	6.85573	1.32804
XLOC_266276	chr3:96336525-96336984	84.0726	16.3983	-2.35809	0.020779	84.0726	16.3983
XLOC_239274	chr21:20089606-20090472	19.3742	3.81891	-2.3429	0.0326778	19.3742	3.81891
XLOC_239217	chr21:19956995-19957791	15.1917	3.0081	-2.33636	0.045371	15.1917	3.0081
XLOC_413094	chr9:88989940-88990344	275.324	54.5768	-2.33477	0.0110035	275.324	54.5768
XLOC_236948	chr20:55176677-55177170	120.734	24.2374	-2.31652	0.0155273	120.734	24.2374
XLOC_114751	chr14:19890256-19891834	21.0872	4.23452	-2.3161	0.0174313	21.0872	4.23452
XLOC_320830	chr5:104550942-104552180	8.45759	1.70826	-2.30772	0.0482777	8.45759	1.70826
XLOC_104581	chr13:45905274-45908307	3.49806	0.733627	-2.25344	0.0470895	3.49806	0.733627
XLOC_040673	chr10:98510042-98510675	986.711	208.633	-2.24166	0.0135458	986.711	208.633
XLOC_315549	chr5:68629761-68630308	45.1401	9.739	-2.21257	0.0361712	45.1401	9.739
XLOC_266191	chr3:94655974-94656751	51.12	11.1691	-2.19438	0.0232634	51.12	11.1691
XLOC_384307	chr8:28917910-28922010	2.85797	0.64482	-2.14802	0.0393713	2.85797	0.64482
XLOC_384616	chr8:30430596-30434094	3.1086	0.716548	-2.11713	0.040638	3.1086	0.716548
XLOC_101278	chr13:20200699-20203755	5.97458	1.37741	-2.11688	0.0397358	5.97458	1.37741
XLOC_114334	chr14:99439145-99439816	222.802	53.1672	-2.06715	0.0189383	222.802	53.1672
XLOC_415119	chr9:99895104-99895639	47.3688	11.3866	-2.0566	0.0484006	47.3688	11.3866
XLOC_396446	chr8:94861856-94862182	176.794	42.5357	-2.05532	0.0399165	176.794	42.5357
XLOC_358932	chr7:128766574-128767350	12.1852	2.94073	-2.05088	0.0474001	14.3426	15.9268
XLOC_215227	chr2:174446943-174450703	6.36806	1.56207	-2.0274	0.039566	6.36806	1.56207
XLOC_428623	chrX:80184972-80186090	97.4403	28.4888	-1.77412	0.0415084	97.4403	28.4888
XLOC_180337	chr19:14903095-14903379	1410.81	421.624	-1.74249	0.0437081	1410.81	421.624
XLOC_427216	chrX:52861742-52862917	23.7313	79.5068	1.74428	0.0462995	23.7313	79.5068
XLOC_006455	chr1:27533270-27534125	103.619	348.765	1.75096	0.041029	103.619	348.765
XLOC_342152	chr6:74082636-74083040	466.08	1629.1	1.80543	0.0362408	466.08	1629.1
XLOC_118934	chr14:44588784-44589992	11.1643	39.1014	1.80833	0.0491676	11.1643	39.1014
XLOC_226986	chr20:6195140-6196298	6.49908	23.448	1.85116	0.0497191	6.49908	23.448
XLOC_303239	chr4:165864309-165865136	12.3705	46.0866	1.89745	0.0464487	12.3705	46.0866
XLOC_184255	chr19:47061941-47062130	537.219	2030.69	1.91839	0.0379652	537.219	2030.69
XLOC_114076	chr14:21151159-21152598	2.80518	10.8715	1.95438	0.0457966	29.8775	31.0962
XLOC_060635	chr11:122888484-122889163	54.0842	218.729	2.01587	0.0182489	54.0842	218.729
XLOC_367842	chr7:45291563-45291713	2048.71	8418.93	2.03892	0.0259786	2048.71	8418.93
XLOC_384825	chr8:124260913-124268519	4.72154	19.4526	2.04263	0.0479872	15.8327	667.142
XLOC_192362	chr2:38044089-38045103	11.8668	48.9202	2.0435	0.0278367	11.8668	48.9202
XLOC_384674	chr8:57389366-57390719	12.5136	53.2367	2.08893	0.0201171	12.5136	53.2367
XLOC_323590	chr5:126846989-126847658	32.6422	139.867	2.09924	0.01909	32.6422	139.867
XLOC_427611	chrX:63264494-63265037	9.32715	40.382	2.1142	0.0478292	9.32715	40.382
XLOC_317000	chr5:79627865-79628312	18.9495	83.1036	2.13275	0.0350808	18.9495	83.1036
XLOC_156208	chr17:14608562-14608960	63.0103	280.532	2.15451	0.0180167	63.0103	280.532
XLOC_206645	chr2:133018713-133020475	2.42791	10.8425	2.15891	0.0368764	2.42791	10.8425
XLOC_321005	chr5:105751584-105753044	2.9743	13.3245	2.16346	0.0368498	2.9743	13.3245
XLOC_146224	chr16:46400717-46401492	5.4156	24.4546	2.17491	0.0416976	5.4156	24.4546
XLOC_429650	chrX:106595413-106595840	24.894	114.989	2.20762	0.0251918	24.894	114.989
XLOC_243080	chr22:42503618-42505024	11.7829	54.5286	2.21032	0.012419	11.7829	54.5286
XLOC_092510	chr12:76371507-76373006	2.12603	9.89109	2.21797	0.0408034	2.12603	9.89109
XLOC_105112	chr13:49345316-49345975	5.0037	24.4046	2.28609	0.0412553	5.0037	24.4046
XLOC_109278	chr13:79483729-79484074	16.9504	83.8476	2.30645	0.0381924	16.9504	83.8476
XLOC_313243	chr5:55800418-55800945	139.339	704.563	2.33813	0.00673518	139.339	704.563
XLOC_109022	chr13:77560409-77561154	5.26321	26.6596	2.34064	0.0297615	5.26321	26.6596
XLOC_205873	chr2:126580550-126580863	15.6473	79.6173	2.34717	0.0461819	15.6473	79.6173
XLOC_070014	chr11:67450182-67450614	98.0235	500.139	2.35113	0.00732249	98.0235	500.139
XLOC_369768	chr7:63369692-63370496	5.14814	26.6633	2.37273	0.0254854	5.14814	26.6633
XLOC_388689	chr8:30841543-30841770	56.4753	294.277	2.38148	0.032403	56.4753	294.277
XLOC_428642	chrX:92477255-92478308	1.74299	9.51661	2.44889	0.0421053	1.74299	9.51661
XLOC_427554	chrX:61998854-61999238	11.3232	62.0066	2.45314	0.0314205	11.3232	62.0066
XLOC_333741	chr6:7517930-7518093	884.868	4880.12	2.46338	0.00862618	884.868	4880.12
XLOC_432769	chrX:149283067-149284725	7.28498	40.6626	2.48071	0.00675074	7.28498	40.6626
XLOC_081779	chr12:10766241-10768425	0.864355	4.82488	2.4808	0.033659	0.864355	4.82488
XLOC_171301	chr18:29542639-29542865	170.109	957.878	2.49339	0.00896796	170.109	957.878
XLOC_092366	chr12:75357840-75358811	1.50306	8.49781	2.49919	0.0488129	1.50306	8.49781
XLOC_316509	chr5:77080785-77081011	54.4476	311.014	2.51404	0.0245715	54.4476	311.014
XLOC_382100	chr7:144707756-144707956	113.894	678.417	2.57448	0.0160809	113.894	678.417
XLOC_382879	chr7:149031129-149031601	19.6948	119.278	2.59844	0.00829799	19.6948	119.278
XLOC_049920	chr10:70304063-70304633	3.81497	23.4399	2.61922	0.03141	3.81497	23.4399
XLOC_146225	chr16:46422522-46423503	2.20742	13.9192	2.65664	0.022403	2.20742	13.9192
XLOC_015346	chr1:79986923-79987368	10.5768	67.0185	2.66365	0.0145801	10.5768	67.0185
XLOC_245819	chr22:32435423-32435940	28.7082	183.878	2.67921	0.00393909	28.7082	183.878
XLOC_108437	chr13:73674788-73675183	14.7372	95.6448	2.69822	0.0119038	14.7372	95.6448
XLOC_091278	chr12:68867582-68867961	8.50747	55.6277	2.709	0.024089	8.50747	55.6277
XLOC_176087	chr18:60109987-60110114	1185.23	7835.86	2.72493	0.018324	1185.23	7835.86
XLOC_337815	chr6:36642570-36642943	18.5948	123.194	2.72796	0.00964713	18.5948	123.194
XLOC_391784	chr8:62115457-62116057	6.05187	41.2434	2.76871	0.0115579	6.05187	41.2434
XLOC_163688	chr17:64193786-64194462	4.87769	33.8015	2.79282	0.0112783	4.87769	33.8015
XLOC_157025	chr17:22020691-22020826	543.476	3779.31	2.79783	0.0200692	543.476	3779.31
XLOC_335569	chr6:19613124-19614272	3.07236	21.4698	2.80489	0.00813969	3.07236	21.4698
XLOC_076996	chr11:121233625-121233870	13.7996	96.681	2.80861	0.044561	13.7996	96.681
XLOC_391034	chr8:55435250-55435624	26.0832	183.339	2.81332	0.0050196	26.0832	183.339
XLOC_432966	chrX:152870085-152870216	467.367	3298.07	2.81899	0.031913	467.367	3298.07
XLOC_264614	chr3:72926767-72927177	5.33389	38.1307	2.83769	0.026203	5.33389	38.1307
XLOC_249683	chr3:87915989-87941186	8.2155	60.3161	2.87612	0.010859	8.2155	60.3161
XLOC_019631	chr1:106240662-106240836	137.21	1010.65	2.88083	0.0118912	137.21	1010.65
XLOC_254566	chr3:18077116-18077525	3.84799	28.9353	2.91065	0.035105	3.84799	28.9353
XLOC_015268	chr1:79214988-79216068	3.75858	28.4481	2.92007	0.0252346	3.75858	28.4481
XLOC_080808	chr12:4206771-4207157	7.03014	53.232	2.92067	0.0177119	7.03014	53.232
XLOC_186266	chr2:128145782-128146889	2.26938	17.1849	2.92077	0.0229657	2.26938	17.1849
XLOC_369475	chr7:55713406-55713571	354.03	2692.79	2.92716	0.00442473	354.03	2692.79
XLOC_058080	chr10:121756912-121757202	8.76411	66.9365	2.93311	0.032736	8.76411	66.9365
XLOC_185618	chr19:57686809-57687620	4.58782	35.1885	2.93922	0.00576822	4.58782	35.1885
XLOC_258981	chr3:36809556-36810242	5.32035	40.9147	2.94302	0.00639084	5.32035	40.9147
XLOC_131280	chr15:45001677-45003561	0.404719	3.12629	2.94946	0.0379771	0.404719	3.12629
XLOC_332024	chr6:22136427-22137141	0.995254	7.79725	2.96983	0.0367872	1.606	8.30581
XLOC_430609	chrX:120338212-120338734	14.2626	112.234	2.9762	0.0028142	14.2626	112.234
XLOC_316510	chr5:77081471-77081651	251.621	1987.37	2.98154	0.00319608	251.621	1987.37
XLOC_102379	chr13:29297639-29298080	41.0668	324.629	2.98275	0.00120686	41.0668	324.629
XLOC_412296	chr9:84702087-84702248	64.8691	516.348	2.99274	0.045465	64.8691	516.348
XLOC_430608	chrX:120337076-120337906	7.65886	61.9517	3.01594	0.00224155	7.65886	61.9517
XLOC_240218	chr21:30669413-30670622	0.652859	5.32382	3.02762	0.0347253	0.652859	5.32382
XLOC_082398	chr12:13003938-13004222	43.4783	360.784	3.05277	0.00278608	43.4783	360.784
XLOC_104960	chr13:48337544-48337884	8.15158	67.7204	3.05444	0.0155922	8.15158	67.7204
XLOC_097468	chr12:106415408-106416478	1.0123	8.57888	3.08315	0.0201656	1.0123	8.57888
XLOC_354153	chr6:145587858-145588284	3.04647	26.0242	3.09465	0.0306393	3.04647	26.0242
XLOC_301028	chr4:145767958-145768090	293.699	2524.56	3.10362	0.0310486	293.699	2524.56
XLOC_114153	chr14:39703026-39717416	8.94782	77.132	3.10772	0.000529287	198.171	338.925
XLOC_428488	chrX:74803633-74804105	3.4632	30.1788	3.12335	0.0176019	3.4632	30.1788
XLOC_184862	chr19:51906366-51906806	9.78832	85.6357	3.12908	0.00431025	9.78832	85.6357
XLOC_416993	chr9:109931851-109932262	4.21943	39.0881	3.21161	0.0160302	4.21943	39.0881
XLOC_060805	chr11:27910146-27912622	20.4161	192.626	3.23802	0.000158205	20.4161	192.626
XLOC_146223	chr16:46385828-46396492	4.78836	45.3857	3.24464	0.000232881	4.78836	45.3857
XLOC_278105	chr3:172321320-172321853	1.36183	12.9293	3.24702	0.042157	1.36183	12.9293
XLOC_367468	chr7:42836259-42836443	105.989	1009.49	3.25164	0.00399823	105.989	1009.49
XLOC_337120	chr6:30436716-30437191	1.86776	17.8982	3.26044	0.034779	1.86776	17.8982
XLOC_362327	chr7:17170230-17171627	0.343037	3.35252	3.28881	0.0431239	0.343037	3.35252
XLOC_099567	chr12:121352388-121352682	40.8032	410.752	3.33151	0.000993026	40.8032	410.752
XLOC_312129	chr5:43997884-43998260	2.61166	26.7216	3.35496	0.035415	2.61166	26.7216
XLOC_426481	chrX:44335718-44335890	94.6734	969.304	3.35592	0.00630141	94.6734	969.304
XLOC_075133	chr11:107607233-107607625	3.74204	38.6515	3.36863	0.0165293	3.74204	38.6515
XLOC_272673	chr3:134032434-134033978	0.284705	2.94463	3.37054	0.0417134	0.284705	2.94463
XLOC_175828	chr18:57865081-57865330	7.02635	72.6752	3.37062	0.039239	7.02635	72.6752
XLOC_341813	chr6:71318148-71318470	9.38411	97.3517	3.37491	0.00691576	9.38411	97.3517
XLOC_080809	chr12:4208112-4208434	313.46	3266.26	3.38129	0.000117491	313.46	3266.26
XLOC_254759	chr3:18567438-18568541	0.395932	4.13001	3.38282	0.0454118	0.395932	4.13001
XLOC_185059	chr19:53508043-53508445	2.41802	25.5386	3.40078	0.0297534	2.41802	25.5386
XLOC_087101	chr12:43030779-43031004	19.6319	210.568	3.42301	0.0111632	19.6319	210.568
XLOC_142692	chr16:59788449-59788712	6.72243	72.7427	3.43575	0.0295377	6.72243	72.7427
XLOC_025148	chr1:163211064-163211545	1.21772	13.329	3.45231	0.045681	1.21772	13.329
XLOC_116605	chr14:29531197-29531805	0.896221	9.83467	3.45595	0.0405283	0.896221	9.83467
XLOC_214833	chr2:172348028-172348372	6.94411	76.8932	3.46899	0.0070574	6.94411	76.8932
XLOC_381512	chr7:140701410-140702124	0.651391	7.25172	3.47673	0.0440002	0.651391	7.25172
XLOC_333735	chr6:7481376-7481552	192.464	2182.18	3.50311	0.000908523	192.464	2182.18
XLOC_018827	chr1:98494474-98494735	4.46768	51.519	3.52751	0.0474642	4.46768	51.519
XLOC_360980	chr7:10492172-10492635	5.59551	65.6764	3.55303	0.00263117	5.59551	65.6764
XLOC_037984	chr1:234953767-234954644	0.531475	6.28387	3.56358	0.0341682	0.531475	6.28387
XLOC_217389	chr2:184912293-184912771	1.12869	13.5747	3.5882	0.0421395	1.12869	13.5747
XLOC_320689	chr5:104251997-104252593	0.711081	8.723	3.61674	0.0461554	0.711081	8.723
XLOC_078979	chr12:17142019-17142442	4.54557	56.5371	3.63666	0.00275566	4.54557	56.5371
XLOC_353045	chr6:140085108-140087449	0.15247	1.92171	3.65579	0.0333751	0.15247	1.92171
XLOC_284146	chr4:11087157-11087978	0.536065	6.86467	3.67871	0.032172	0.536065	6.86467
XLOC_254766	chr3:18581075-18581384	24.1084	314.96	3.70756	0.000492012	24.1084	314.96
XLOC_428641	chrX:91931549-91931809	26.2226	343.98	3.71344	0.00107865	26.2226	343.98
XLOC_053543	chr10:91738416-91738576	204.757	2697.96	3.71989	0.00101928	204.757	2697.96
XLOC_218774	chr2:191885427-191886227	0.555369	7.40569	3.73711	0.0293002	0.555369	7.40569
XLOC_281949	chr4:34124250-34125441	6.0664	82.7163	3.76926	0.0386445	6.0664	82.7163
XLOC_109277	chr13:79483491-79483637	59.6142	833.474	3.80541	0.0325548	59.6142	833.474
XLOC_120089	chr14:54457687-54457999	5.50775	77.1421	3.80798	0.00830506	5.50775	77.1421
XLOC_408355	chr9:34917095-34917355	10.6808	150.93	3.82079	0.00568831	10.6808	150.93
XLOC_254861	chr3:18951723-18952264	0.830435	11.7811	3.82647	0.0339601	0.830435	11.7811
XLOC_281838	chr4:178553806-178560364	0.916965	13.2608	3.85415	0.0351416	0.916965	13.2608
XLOC_215475	chr2:175366684-175366871	10.932	159.121	3.86349	0.0470194	10.932	159.121
XLOC_392770	chr8:67975691-67976382	0.512207	7.55049	3.88177	0.0366627	0.512207	7.55049
XLOC_140712	chr15:96852136-96853449	0.196973	2.93654	3.89805	0.0423862	0.196973	2.93654
XLOC_281518	chr4:19791027-19844257	8.72533	132.846	3.9284	0.0258073	8.72533	132.846
XLOC_019330	chr1:101721882-101722169	18.1782	277.356	3.93146	0.000615256	18.1782	277.356
XLOC_341146	chr6:64219359-64220042	0.578868	9.04719	3.96616	0.0274444	0.578868	9.04719
XLOC_323037	chr5:122972224-122972376	58.2805	939.111	4.01021	0.015043	58.2805	939.111
XLOC_046746	chr10:37284180-37284499	9.95533	161.26	4.01778	0.00101515	9.95533	161.26
XLOC_068410	chr11:57343621-57344253	2.40405	40.2913	4.06693	0.00117353	2.40405	40.2913
XLOC_433106	chrY:3550773-3551224	3.13504	53.1935	4.08469	0.00242782	3.13504	53.1935
XLOC_387923	chr8:26237377-26238449	0.284044	4.82512	4.08638	0.0271268	0.284044	4.82512
XLOC_358681	chr7:55001200-55005949	1.2458	21.2639	4.09326	0.000738796	1.2458	21.2639
XLOC_008251	chr1:39175689-39175949	14.7887	253.159	4.09747	0.00120883	14.7887	253.159
XLOC_354802	chr6:150201071-150201423	5.08619	88.4848	4.12077	0.00233952	5.08619	88.4848
XLOC_332734	chr6:1325660-1325891	3.58624	62.5363	4.12415	0.0477875	3.58624	62.5363
XLOC_429201	chrX:100056273-100056404	75.4494	1382.88	4.19603	0.0447607	75.4494	1382.88
XLOC_149286	chr16:72207362-72207601	3.20218	60.2006	4.23265	0.0415503	3.20218	60.2006
XLOC_407391	chr9:27609774-27609944	47.9725	921.534	4.26376	0.00307098	47.9725	921.534
XLOC_121892	chr14:64228674-64228858	20.6089	396.387	4.26557	0.00917101	20.6089	396.387
XLOC_000754	chr1:172463595-172501581	9.86825	191.796	4.28063	0.00162321	9.86825	191.796
XLOC_392297	chr8:64979898-64980175	1.71205	33.6693	4.29764	0.0478219	1.71205	33.6693
XLOC_309023	chr5:23305093-23305270	43.4554	876.855	4.33473	0.00189655	43.4554	876.855
XLOC_149260	chr16:72040092-72040549	12.7954	259.862	4.34405	2.29e-05	12.7954	259.862
XLOC_391724	chr8:61852274-61852454	47.3831	974.04	4.36154	0.00107585	47.3831	974.04
XLOC_427909	chrX:67992030-67992387	3.83395	80.1142	4.38515	0.00236633	3.83395	80.1142
XLOC_344584	chr6:89744669-89745897	0.133457	2.79421	4.388	0.0421065	0.133457	2.79421
XLOC_149259	chr16:72039772-72039964	25.5058	580.46	4.5083	0.00187573	25.5058	580.46
XLOC_045701	chr10:29229071-29230611	0.122385	2.78634	4.50887	0.0279905	0.122385	2.78634
XLOC_275449	chr3:153451257-153451705	0.461677	10.6736	4.53102	0.0466959	0.461677	10.6736
XLOC_321576	chr5:110286165-110286557	1.04777	24.331	4.5374	0.0211124	1.04777	24.331
XLOC_229675	chr20:11197692-11198383	0.227648	5.37843	4.56231	0.0450235	0.227648	5.37843
XLOC_096782	chr12:102621339-102621884	0.410223	9.69857	4.56329	0.033925	0.410223	9.69857
XLOC_363455	chr7:23602911-23603866	0.420472	9.96219	4.56638	0.00746068	0.420472	9.96219
XLOC_360978	chr7:10490653-10491267	2.78408	66.2647	4.57297	0.00016944	2.78408	66.2647
XLOC_164655	chr17:69616861-69617386	1.04746	25.2554	4.59163	0.00642984	1.04746	25.2554
XLOC_384473	chr8:119915010-119917495	0.139976	3.37722	4.59259	0.0373697	0.139976	3.37722
XLOC_367317	chr7:41735035-41735969	0.263434	6.40184	4.60297	0.0191102	0.263434	6.40184
XLOC_331535	chr6:28983875-29044920	1.43136	35.1155	4.61664	0.0109418	1.43136	35.1155
XLOC_427309	chrX:53834327-53834478	78.1422	1928.07	4.62491	0.00223658	78.1422	1928.07
XLOC_102294	chr13:28681758-28681949	37.2826	925.476	4.63362	0.000424628	37.2826	925.476
XLOC_017004	chr1:89594137-89594777	0.318756	8.05135	4.65871	0.0300695	0.318756	8.05135
XLOC_158608	chr17:33825198-33825326	78.28	1978.45	4.65958	0.0317884	78.28	1978.45
XLOC_174657	chr18:51933230-51933514	42.0397	1071.72	4.67204	3.57e-06	42.0397	1071.72
XLOC_146997	chr16:52968876-52969052	45.6076	1208.32	4.72759	0.000597605	45.6076	1208.32
XLOC_338871	chr6:43295773-43296036	3.77267	100.636	4.73742	0.00869254	3.77267	100.636
XLOC_432988	chrX:153106675-153106973	8.29946	224.981	4.76064	0.000281704	8.29946	224.981
XLOC_096800	chr12:102740024-102740605	0.370074	10.4932	4.82549	0.0242351	0.370074	10.4932
XLOC_020962	chr1:115078893-115079549	8.78539	252.312	4.84396	1.21e-06	8.78539	252.312
XLOC_294399	chr4:81001975-81002178	18.2707	529.045	4.85578	0.00104113	18.2707	529.045
XLOC_258312	chr3:32662781-32663001	7.0871	211.313	4.89804	0.00587811	7.0871	211.313
XLOC_033109	chr1:210439192-210439380	5.33531	159.227	4.89937	0.031771	5.33531	159.227
XLOC_003670	chr1:9970840-9971291	0.342004	10.3292	4.91657	0.0415656	0.342004	10.3292
XLOC_426480	chrX:44335525-44335655	634.21	19389	4.93413	3.14e-05	634.21	19389
XLOC_111685	chr13:97794087-97795415	0.0971569	3.00753	4.95212	0.0284632	0.0971569	3.00753
XLOC_244405	chr22:25082155-25082383	8.12503	251.949	4.95461	0.00260223	8.12503	251.949
XLOC_000489	chr1:110198895-110231949	0.652844	21.3219	5.02945	0.0340356	5.65524	4.06988
XLOC_064936	chr11:27828076-27828711	0.193531	6.33022	5.03162	0.0366117	0.193531	6.33022
XLOC_372850	chr7:86781136-86781584	0.461677	15.3235	5.05272	0.0251748	0.461677	15.3235
XLOC_302372	chr4:155481654-155482016	0.531247	18.8645	5.15015	0.0322231	0.531247	18.8645
XLOC_211344	chr2:156698002-156698360	0.362894	13.033	5.16648	0.0459065	0.362894	13.033
XLOC_002189	chr1:1345074-1345206	23.4959	846.652	5.17129	0.0479033	23.4959	846.652
XLOC_275456	chr3:153484471-153484724	0.891942	32.8553	5.20303	0.0450686	0.891942	32.8553
XLOC_285404	chr4:16231111-16232327	0.0540238	1.99169	5.20426	0.0439811	0.0540238	1.99169
XLOC_126348	chr14:95267571-95267856	1.5833	58.8725	5.21659	0.0144942	1.5833	58.8725
XLOC_363890	chr7:25992493-25993181	0.114547	4.26759	5.21941	0.0433027	0.114547	4.26759
XLOC_196348	chr2:62759717-62760171	0.900935	33.7664	5.22802	0.00529974	0.900935	33.7664
XLOC_036610	chr1:228385931-228386606	0.117791	4.44174	5.23683	0.0425443	0.117791	4.44174
XLOC_164596	chr17:69375229-69375456	1.26911	48.075	5.2434	0.0436172	1.26911	48.075
XLOC_343989	chr6:85997061-85997384	2.06981	80.5318	5.28199	0.00360294	2.06981	80.5318
XLOC_052956	chr10:88282048-88282931	0.081029	3.16898	5.28944	0.0403284	0.081029	3.16898
XLOC_030796	chr1:198300443-198300888	0.233742	9.31407	5.31642	0.0392628	0.233742	9.31407
XLOC_110711	chr13:92012947-92013075	31.312	1284.97	5.35888	0.0394725	31.312	1284.97
XLOC_073287	chr11:90848381-90848968	0.65542	27.067	5.36797	0.00302226	0.65542	27.067
XLOC_288858	chr4:32218736-32218976	0.526499	22.2945	5.40411	0.0497646	0.526499	22.2945
XLOC_330125	chr5:171281591-171281899	0.258572	10.9982	5.41055	0.0483337	0.258572	10.9982
XLOC_383824	chr7:156401781-156402108	0.223289	9.51855	5.41376	0.048002	0.223289	9.51855
XLOC_374790	chr7:99424587-99424800	0.798097	34.0875	5.41653	0.049801	0.798097	34.0875
XLOC_411760	chr9:82006211-82006824	0.646712	27.6281	5.41687	0.00235868	0.646712	27.6281
XLOC_299477	chr4:130060233-130060344	130.364	5588.13	5.42175	0.0482959	130.364	5588.13
XLOC_233873	chr20:36737014-36737554	0.0832969	3.63612	5.44799	0.0459029	0.0832969	3.63612
XLOC_274585	chr3:147075775-147075941	2.48095	108.307	5.44809	0.0491023	2.48095	108.307
XLOC_352800	chr6:138934089-138934274	1.43555	63.1183	5.45839	0.0483593	1.43555	63.1183
XLOC_094660	chr12:89966933-89967088	3.68844	162.346	5.45991	0.0486126	3.68844	162.346
XLOC_172716	chr18:39049378-39049718	0.20379	8.97735	5.46114	0.0457167	0.20379	8.97735
XLOC_011111	chr1:56657353-56657761	0.138096	6.12312	5.47052	0.0450124	0.138096	6.12312
XLOC_392298	chr8:64984486-64984694	0.873761	38.8036	5.47281	0.0471946	0.873761	38.8036
XLOC_211325	chr2:156583602-156583907	0.265054	11.8424	5.48154	0.0450897	0.265054	11.8424
XLOC_083098	chr12:16650820-16650987	2.40065	107.808	5.4889	0.0471186	2.40065	107.808
XLOC_118364	chr14:39464553-39464893	0.20379	9.17251	5.49216	0.0443319	0.20379	9.17251
XLOC_175789	chr18:57566252-57566835	0.147228	6.68981	5.50585	0.0322036	0.147228	6.68981
XLOC_430247	chrX:115514993-115515128	9.70492	445.373	5.52015	0.0458755	9.70492	445.373
XLOC_156878	chr17:20384887-20385372	0.100005	4.63552	5.53458	0.042144	0.100005	4.63552
XLOC_381601	chr7:140993161-140994123	0.0362193	1.6805	5.53599	0.0420688	0.0362193	1.6805
XLOC_135284	chr15:68131600-68132097	0.0958289	4.45273	5.53809	0.041991	0.0958289	4.45273
XLOC_398738	chr8:115038303-115038744	0.118862	5.55666	5.54686	0.041667	0.118862	5.55666
XLOC_156617	chr17:17744168-17744767	0.141107	6.60331	5.54833	0.0307867	0.141107	6.60331
XLOC_284615	chr4:13117508-13117635	16.9318	792.39	5.5484	0.0444919	16.9318	792.39
XLOC_139504	chr15:89878296-89878614	0.477712	22.4221	5.55263	0.0309219	0.477712	22.4221
XLOC_097514	chr12:106565691-106565883	1.21456	57.2922	5.55983	0.0435374	1.21456	57.2922
XLOC_196897	chr2:65679697-65680427	0.0525917	2.48552	5.56257	0.0409589	0.0525917	2.48552
XLOC_292516	chr4:67040998-67041355	0.365138	17.266	5.56335	0.0304457	0.365138	17.266
XLOC_032965	chr1:209441179-209441340	8.84578	421.431	5.57416	0.0205055	8.84578	421.431
XLOC_172896	chr18:39855031-39855448	0.132296	6.33851	5.5823	0.0402477	0.132296	6.33851
XLOC_108414	chr13:73610569-73610751	1.5497	74.3246	5.58378	0.0426408	1.5497	74.3246
XLOC_172857	chr18:39740844-39741585	0.0514888	2.48033	5.59013	0.0398422	0.0514888	2.48033
XLOC_257332	chr3:29232293-29232423	13.4938	652.767	5.5962	0.0424284	13.4938	652.767
XLOC_428635	chrX:89295553-89295832	0.335641	16.273	5.59942	0.0403439	0.335641	16.273
XLOC_211304	chr2:156508017-156508343	0.224928	10.9066	5.59959	0.0398993	0.224928	10.9066
XLOC_348933	chr6:114653356-114653662	0.262862	12.7723	5.60257	0.0399338	0.262862	12.7723
XLOC_081479	chr12:7757197-7757341	5.96054	295.623	5.63217	0.0408765	5.96054	295.623
XLOC_174956	chr18:53438396-53438794	0.145129	7.26326	5.64521	0.0378096	0.145129	7.26326
XLOC_292522	chr4:67056856-67057196	0.20379	10.3435	5.6655	0.0372428	0.20379	10.3435
XLOC_288040	chr4:26786753-26786900	5.17501	262.863	5.66661	0.0394354	5.17501	262.863
XLOC_045224	chr10:25369512-25370139	0.0657629	3.34609	5.66906	0.0367855	0.0657629	3.34609
XLOC_286173	chr4:19232300-19232769	0.106153	5.42851	5.67634	0.0365443	0.106153	5.42851
XLOC_285260	chr4:15661121-15661430	0.256473	13.1761	5.68298	0.0367808	0.256473	13.1761
XLOC_362876	chr7:20491766-20491929	2.74804	141.35	5.68473	0.0386001	2.74804	141.35
XLOC_327808	chr5:154871223-154871349	91.7774	4739.49	5.69045	0.00754007	91.7774	4739.49
XLOC_336975	chr6:28948067-28948528	0.109509	5.70523	5.70317	0.035564	0.109509	5.70523
XLOC_005948	chr1:24643604-24643816	0.812364	42.5063	5.70941	0.0370389	0.812364	42.5063
XLOC_430496	chrX:118917220-118917470	0.462637	24.211	5.70964	0.0364243	0.462637	24.211
XLOC_200698	chr2:87295721-87296232	0.365459	19.214	5.7163	0.0105747	0.365459	19.214
XLOC_343302	chr6:82437051-82437494	0.117858	6.26388	5.73193	0.0345474	0.117858	6.26388
XLOC_129455	chr15:32059554-32059824	0.368061	19.6697	5.73989	0.0350559	0.368061	19.6697
XLOC_340500	chr6:54350417-54350592	18.7722	1006.91	5.74519	0.00108861	18.7722	1006.91
XLOC_392224	chr8:64649417-64649552	9.70492	521.722	5.74842	0.0362833	9.70492	521.722
XLOC_106489	chr13:56888663-56889141	0.102608	5.52351	5.75037	0.0338764	0.102608	5.52351
XLOC_336685	chr6:26816099-26816407	0.129286	7.03372	5.76565	0.0310468	0.129286	7.03372
XLOC_255223	chr3:20385944-20386512	0.0767298	4.18451	5.76913	0.0332089	0.0767298	4.18451
XLOC_180737	chr19:17357884-17358572	0.0572736	3.17467	5.79259	0.0324137	0.0572736	3.17467
XLOC_215878	chr2:177002173-177002735	0.07805	4.32784	5.7931	0.0323984	0.07805	4.32784
XLOC_337315	chr6:32847347-32847503	1.77379	98.657	5.79751	0.033044	1.77379	98.657
XLOC_268294	chr3:109954106-109954326	0.70871	39.6987	5.80775	0.033328	0.70871	39.6987
XLOC_105100	chr13:49200455-49200928	0.104549	5.91691	5.82259	0.0314456	0.104549	5.91691
XLOC_156709	chr17:18721163-18721340	1.77369	101.436	5.83767	0.0328425	1.77369	101.436
XLOC_353060	chr6:140173871-140174365	0.096841	5.55961	5.84322	0.0307711	0.096841	5.55961
XLOC_041981	chr10:3797066-3797696	0.0652876	3.79645	5.8617	0.030171	0.0652876	3.79645
XLOC_333507	chr6:5788713-5788881	3.48554	203.125	5.86484	0.0288802	3.48554	203.125
XLOC_327664	chr5:153874173-153874309	18.2821	1078.43	5.88235	0.0224452	18.2821	1078.43
XLOC_303288	chr4:166469714-166469917	0.961618	57.2046	5.89452	0.0306577	0.961618	57.2046
XLOC_246450	chr22:35898999-35899356	0.365138	21.9278	5.90817	0.020893	0.365138	21.9278
XLOC_111695	chr13:97812667-97812807	7.30884	439.712	5.91077	0.0305795	7.30884	439.712
XLOC_029361	chr1:187444367-187444649	0.325913	19.7376	5.92031	0.0289446	0.325913	19.7376
XLOC_000576	chr1:148882267-148890249	37.4723	2272.47	5.92229	0.0255387	37.4723	2272.47
XLOC_349912	chr6:120611589-120612014	0.127511	7.73889	5.92343	0.0283373	0.127511	7.73889
XLOC_258835	chr3:35841692-35842106	0.134178	8.16609	5.92743	0.0282306	0.134178	8.16609
XLOC_082758	chr12:14936631-14936841	0.842173	51.3141	5.92909	0.0294665	0.842173	51.3141
XLOC_382044	chr7:143878509-143879647	0.0146496	0.893344	5.93029	0.0248161	0.0146496	0.893344
XLOC_343852	chr6:85139792-85140572	0.143773	8.90957	5.95349	0.0122371	0.143773	8.90957
XLOC_288037	chr4:26782777-26783171	0.148135	9.21195	5.95852	0.0273488	0.148135	9.21195
XLOC_433124	chrY:10029038-10029702	0.120681	7.56604	5.97027	0.0193934	0.120681	7.56604
XLOC_095005	chr12:92169236-92170107	0.0412577	2.58907	5.97163	0.0268877	0.0412577	2.58907
XLOC_254921	chr3:19107611-19108113	0.0941868	5.91929	5.97375	0.0268335	0.0941868	5.91929
XLOC_114970	chr14:21630688-21630841	3.99527	253.86	5.9896	0.0280667	3.99527	253.86
XLOC_027403	chr1:175873530-175873751	0.69727	44.6484	6.00075	0.0271722	0.69727	44.6484
XLOC_081973	chr12:11481894-11482192	0.281338	18.0436	6.00304	0.0264113	0.281338	18.0436
XLOC_106719	chr13:59103127-59103353	0.644351	41.5179	6.00974	0.0268545	0.644351	41.5179
XLOC_103855	chr13:41126413-41126964	0.0805898	5.20229	6.01241	0.0257495	0.0805898	5.20229
XLOC_197550	chr2:69537088-69537405	0.240706	15.5515	6.01364	0.0260157	0.240706	15.5515
XLOC_272110	chr3:130546633-130547066	0.123043	8.01973	6.02632	0.0254088	0.123043	8.01973
XLOC_337362	chr6:33306899-33307246	0.778127	50.7638	6.02765	0.0068671	0.778127	50.7638
XLOC_380160	chr7:132853475-132853716	1.29865	85.1914	6.03562	0.0144253	1.29865	85.1914
XLOC_125067	chr14:85948669-85949076	0.13877	9.10413	6.03575	0.0251803	0.13877	9.10413
XLOC_156064	chr17:13885153-13885376	0.67528	44.6015	6.04546	0.0258786	0.67528	44.6015
XLOC_368492	chr7:49546795-49546984	2.6047	172.272	6.04743	0.0184937	2.6047	172.272
XLOC_254876	chr3:19026922-19027245	0.229979	15.2116	6.04752	0.0250664	0.229979	15.2116
XLOC_029317	chr1:187194056-187240555	0.686131	45.4253	6.04887	0.025795	0.686131	45.4253
XLOC_395457	chr8:88446325-88446557	0.589032	39.432	6.06488	0.0252488	0.589032	39.432
XLOC_083664	chr12:19536926-19537093	2.40065	163.252	6.08753	0.0252035	2.40065	163.252
XLOC_211362	chr2:156727425-156727802	0.162316	11.0789	6.09287	0.0237306	0.162316	11.0789
XLOC_428625	chrX:83004133-83004285	4.1629	286.325	6.10392	0.0248134	4.1629	286.325
XLOC_123449	chr14:74317861-74318428	0.0769468	5.31544	6.11018	0.0231933	0.0769468	5.31544
XLOC_356537	chr6:158671711-158672137	0.126936	8.86924	6.12664	0.0228251	0.126936	8.86924
XLOC_428315	chrX:72989960-72990190	0.909881	63.6125	6.12749	0.0214456	0.909881	63.6125
XLOC_416748	chr9:109053604-109053897	0.294079	20.7749	6.1425	0.0227651	0.294079	20.7749
XLOC_320776	chr5:104452602-104452764	2.84625	212.388	6.2215	0.0217819	2.84625	212.388
XLOC_240462	chr21:32038725-32039231	0.092912	6.93778	6.22247	0.0205433	0.092912	6.93778
XLOC_009319	chr1:45457648-45457861	9.57717	721.518	6.23529	0.000168658	9.57717	721.518
XLOC_254496	chr3:17941199-17941750	0.0805898	6.08155	6.2377	0.0201999	0.0805898	6.08155
XLOC_012083	chr1:61324831-61325118	0.310739	23.7327	6.25503	0.0201646	0.310739	23.7327
XLOC_205156	chr2:120738924-120739656	0.0523877	4.04715	6.27153	0.0194643	0.0523877	4.04715
XLOC_118499	chr14:40239659-40239796	8.62498	666.737	6.27245	0.0206591	8.62498	666.737
XLOC_211654	chr2:157600788-157601025	0.548595	43.0809	6.29516	0.0195981	0.548595	43.0809
XLOC_426254	chrX:40936243-40936376	11.0017	865.29	6.29738	0.0200965	11.0017	865.29
XLOC_022065	chr1:121135827-121135982	3.68844	291.267	6.30319	0.0199206	3.68844	291.267
XLOC_427762	chrX:65667951-65668469	0.0892812	7.06918	6.30704	0.0187226	0.0892812	7.06918
XLOC_187225	chr2:222457246-222457468	5.91182	468.946	6.30967	0.0182342	5.91182	468.946
XLOC_311678	chr5:41924768-41925058	0.302211	24.2013	6.32339	0.0186869	0.302211	24.2013
XLOC_052011	chr10:81885690-81885822	23.4959	1908.81	6.34412	0.013168	23.4959	1908.81
XLOC_406922	chr9:23102660-23102869	0.857738	69.8448	6.34747	0.018698	0.857738	69.8448
XLOC_275450	chr3:153460540-153460825	0.316659	25.878	6.35265	0.0181116	0.316659	25.878
XLOC_116988	chr14:30866274-30866504	0.606587	50.4751	6.37871	0.0179058	0.606587	50.4751
XLOC_275446	chr3:153432527-153432872	0.197097	16.9199	6.42367	0.0165608	0.197097	16.9199
XLOC_412297	chr9:84702432-84702584	4.1629	361.958	6.44209	0.0170525	4.1629	361.958
XLOC_354448	chr6:147729168-147729407	0.533697	46.4916	6.44481	0.0165696	0.533697	46.4916
XLOC_353011	chr6:139936058-139936173	122.775	10728.5	6.44928	0.0114697	122.775	10728.5
XLOC_283397	chr4:7070386-7070687	0.274149	24.3518	6.47292	0.0157748	0.274149	24.3518
XLOC_331504	chr6:26368835-26370161	0.0540493	4.91592	6.50704	0.0122559	6.20475	17.1809
XLOC_130892	chr15:41455961-41456383	0.0646335	5.94769	6.5239	0.0119206	0.0646335	5.94769
XLOC_175086	chr18:53658954-53659673	0.0537427	5.17724	6.58997	0.0136311	0.0537427	5.17724
XLOC_180488	chr19:15783373-15783649	0.345884	34.7864	6.65209	0.0129347	0.345884	34.7864
XLOC_361383	chr7:12071916-12072347	0.124132	13.224	6.73514	0.0115495	0.124132	13.224
XLOC_255057	chr3:19587531-19587796	0.38843	41.4957	6.73916	0.0117283	0.38843	41.4957
XLOC_400624	chr8:128232047-128232702	0.0615761	7.16136	6.86172	0.00994427	0.0615761	7.16136
XLOC_145823	chr16:29421705-29421983	0.169498	19.7327	6.86318	0.00788791	0.169498	19.7327
XLOC_400691	chr8:128506619-128506752	11.0017	1297.93	6.88234	0.0102458	11.0017	1297.93
XLOC_313348	chr5:56614399-56614523	43.5774	5232.61	6.90781	0.00655317	43.5774	5232.61
XLOC_248732	chr22:50978297-50979678	0.0231834	2.87081	6.95222	0.00893463	0.0231834	2.87081
XLOC_351063	chr6:127980767-127980939	2.05069	256.908	6.969	0.00919986	2.05069	256.908
XLOC_351065	chr6:127981526-127981712	1.4004	180.9	7.01321	0.00869665	1.4004	180.9
XLOC_159048	chr17:36332632-36332991	0.180337	24.0164	7.05718	0.00791543	0.180337	24.0164
XLOC_267629	chr3:106824437-106824549	104.392	14286.5	7.09649	0.00770745	104.392	14286.5
XLOC_142649	chr16:33489397-33490700	0.0110702	1.51551	7.09698	0.00858667	0.0110702	1.51551
XLOC_280529	chr3:190549662-190549846	1.47207	209.307	7.15163	0.00735219	1.47207	209.307
XLOC_001867	chr1:194259256-194261640	71.9994	10553.8	7.19556	0.00144539	71.9994	10553.8
XLOC_114154	chr14:40181254-40191973	0.491558	72.1653	7.1978	0.00060172	0.491558	72.1653
XLOC_184658	chr19:50269143-50269277	10.3226	1583.61	7.26126	0.0064623	10.3226	1583.61
XLOC_104756	chr13:47007018-47007538	0.0443514	6.82101	7.26486	0.00441419	0.0443514	6.82101
XLOC_240534	chr21:32433186-32433585	0.144396	22.4747	7.28213	0.00599581	0.144396	22.4747
XLOC_291456	chr4:55087415-55087531	52.9954	8322.82	7.29506	0.00612643	52.9954	8322.82
XLOC_045293	chr10:25936684-25936944	0.410798	68.0063	7.37109	0.00546779	0.410798	68.0063
XLOC_081289	chr12:6379448-6379605	3.41457	631.011	7.52982	0.0045943	3.41457	631.011
XLOC_259536	chr3:39685531-39685853	0.231706	50.7627	7.77533	0.00321889	0.231706	50.7627
XLOC_022949	chr1:149647892-149648118	0.322175	73.0271	7.82444	0.00208576	0.322175	73.0271
XLOC_268970	chr3:113822051-113822172	29.0196	6968.62	7.9077	0.00279891	29.0196	6968.62
XLOC_227277	chr20:17541163-17543738	21.0285	7418.44	8.46262	0.000408782	21.0285	7418.44
XLOC_248822	chr3:11912367-11928560	15.5187	9892.09	9.31612	1.23e-05	15.5187	9892.09
XLOC_402876	chr9:3671575-3674759	19.5731	14842.2	9.56662	1.92e-08	19.5731	14842.2
XLOC_248825	chr3:12493210-12495722	4.14479	6182.03	10.5426	5.15e-07	4.14479	6182.03
XLOC_238246	chr21:16774474-16777750	3.18014	8654.84	11.4102	1.09e-06	3.18014	8654.84
XLOC_332278	chr6:82745240-82767909	3.639	12984.4	11.8009	0.00196624	3.639	12984.4
XLOC_040469	chr10:19444027-19492687	3.28392	14221.9	12.0804	2.08e-09	3.28392	14221.9
XLOC_227358	chr20:37048323-37063271	4.78113	21020.4	12.1022	0.000276445	4.78113	21020.4
XLOC_305348	chr5:74916163-74965102	1.65881	8037.43	12.2424	1.96e-07	1.65881	8037.43
XLOC_142243	chr16:30887108-30890613	1.83026	15456.8	13.0439	1.08e-09	1.83026	15456.8
XLOC_423111	chrX:118941435-118948312	1.64318	19164.3	13.5096	5.3e-13	1.64318	19164.3
XLOC_282062	chr4:82552356-82556976	0.557802	7419.44	13.6993	3.03e-06	0.557802	7419.44
XLOC_002001	chr1:229395634-229406796	0.972486	20402.5	14.3567	1.98e-11	0.972486	20402.5
XLOC_196544	chr2:64054108-64055062	0	9.55933	1.79769e+308	0.0232584	0	9.55933
XLOC_163280	chr17:61688394-61688540	0	1490.36	1.79769e+308	0.0286751	0	1490.36
XLOC_136800	chr15:75471409-75472119	0	9.15035	1.79769e+308	0.0315321	0	9.15035
XLOC_094522	chr12:89325794-89326355	0	12.4518	1.79769e+308	0.0326538	0	12.4518
XLOC_319151	chr5:92911610-92912122	0	14.4241	1.79769e+308	0.0327846	0	14.4241
XLOC_019640	chr1:106433333-106433463	0	2955.1	1.79769e+308	0.0336675	0	2955.1
XLOC_344589	chr6:89769363-89769825	0	15.6507	1.79769e+308	0.0352246	0	15.6507
XLOC_387237	chr8:20792057-20792165	0	38559.9	1.79769e+308	0.0360299	0	38559.9
XLOC_428502	chrX:75249923-75250211	0	46.9517	1.79769e+308	0.0363647	0	46.9517
XLOC_333733	chr6:7468133-7468538	0	18.7879	1.79769e+308	0.0372354	0	18.7879
XLOC_199297	chr2:79620790-79621002	0	135.247	1.79769e+308	0.0381579	0	135.247
XLOC_236599	chr20:52484240-52484398	0	577.464	1.79769e+308	0.0389364	0	577.464
XLOC_105042	chr13:48805285-48805542	0	61.6902	1.79769e+308	0.0391369	0	61.6902
XLOC_285947	chr4:18519560-18520608	0	3.87087	1.79769e+308	0.0399644	0	3.87087
XLOC_094278	chr12:87533387-87533626	0	74.5057	1.79769e+308	0.0412868	0	74.5057
XLOC_294668	chr4:83492835-83492957	0	4109.04	1.79769e+308	0.0419876	0	4109.04
XLOC_185479	chr19:56794894-56795098	0	138.205	1.79769e+308	0.0422275	0	138.205
XLOC_382020	chr7:143670787-143671676	0	4.41898	1.79769e+308	0.0422275	0	4.41898
XLOC_219198	chr2:194789942-194790400	0	12.1594	1.79769e+308	0.0424706	0	12.1594
XLOC_426482	chrX:44336593-44336698	0	72948	1.79769e+308	0.0429668	0	72948
XLOC_113449	chr13:110245330-110245475	0	866.868	1.79769e+308	0.0432201	0	866.868
XLOC_332728	chr6:1310958-1311268	0	28.6186	1.79769e+308	0.0440013	0	28.6186
XLOC_386646	chr8:16376069-16376566	0	9.86586	1.79769e+308	0.0442691	0	9.86586
XLOC_229674	chr20:11197176-11197293	0	6391.56	1.79769e+308	0.0445407	0	6391.56
XLOC_092351	chr12:75241283-75241388	0	68620.5	1.79769e+308	0.0448163	0	68620.5
XLOC_111526	chr13:95953950-95954471	0	8.76993	1.79769e+308	0.0453795	0	8.76993
XLOC_029662	chr1:191409880-191410160	0	36.2797	1.79769e+308	0.0462559	0	36.2797
XLOC_110384	chr13:86649704-86650063	0	18.0549	1.79769e+308	0.0462559	0	18.0549
XLOC_255499	chr3:21360320-21360625	0	27.8955	1.79769e+308	0.0462559	0	27.8955
XLOC_115466	chr14:24668139-24668387	0	54.5337	1.79769e+308	0.0465569	0	54.5337
XLOC_409307	chr9:46577967-46578233	0	42.5888	1.79769e+308	0.0465569	0	42.5888
XLOC_106815	chr13:59588242-59588959	0	5.0998	1.79769e+308	0.0468624	0	5.0998
XLOC_120015	chr14:54078225-54078913	0	5.41255	1.79769e+308	0.0468624	0	5.41255
XLOC_211175	chr2:156122907-156123354	0	11.038	1.79769e+308	0.0468624	0	11.038
XLOC_109279	chr13:79484270-79484413	0	842.227	1.79769e+308	0.0471727	0	842.227
XLOC_190229	chr2:22143754-22143859	0	63674.9	1.79769e+308	0.0471727	0	63674.9
XLOC_083094	chr12:16643943-16644805	0	3.88057	1.79769e+308	0.0474877	0	3.88057
XLOC_254659	chr3:18344441-18345090	0	5.67218	1.79769e+308	0.0481326	0	5.67218
XLOC_361547	chr7:12982048-12982258	0	100.616	1.79769e+308	0.0481326	0	100.616
XLOC_056573	chr10:112777349-112777560	0	97.5949	1.79769e+308	0.0484627	0	97.5949
XLOC_297159	chr4:104390480-104390857	0	15.0248	1.79769e+308	0.0484627	0	15.0248
XLOC_334440	chr6:12365473-12366197	0	4.78784	1.79769e+308	0.0484627	0	4.78784
XLOC_061769	chr11:5922706-5923349	0	5.63669	1.79769e+308	0.0487981	0	5.63669
XLOC_029541	chr1:189958799-189958918	0	4414.11	1.79769e+308	0.0491392	0	4414.11
XLOC_427884	chrX:67717919-67718128	0	99.6316	1.79769e+308	0.0491392	0	99.6316
XLOC_269795	chr3:116995603-116995948	0	18.0479	1.79769e+308	0.0494863	0	18.0479
XLOC_110077	chr13:83538279-83538457	0	208.005	1.79769e+308	0.0498397	0	208.005
XLOC_240022	chr21:29748648-29748906	0	42.8224	1.79769e+308	0.0498397	0	42.8224
XLOC_395232	chr8:86137227-86137429	0	113.383	1.79769e+308	0.0498397	0	113.383
